# Supplementary material for: High-Throughput Sequencing of Small RNAs for the Sanitary Certification of Viruses in Grapevine
Source: Front Plant Sci. 2021 Jul 21;12:682879. doi: 10.3389/fpls.2021.682879 (PMC8336637; doi:10.3389/fpls.2021.682879)
Supplement: Supplementary File 1 — Summary of the hits to viral sequences of the samples studied in this study after submission to Viruseq BLASTN and BLASTX using different k-mer values. [file Data_Sheet_1.XLSX]

## Sheet: VIRUSEQ HITS
BATCH	Sample	BLASTN hits (k-mer =15)	BLASTX hits (k-mer = 13)	BLASTX hits (k-mer = 15)	BLASTX hits (k-mer = 17)
#1	29085	173 Grapevine leafroll-associated virus 2 isolate 93/955, complete genome	1 replicase [Grapevine rupestris stem pitting-associated virus]	76 polyprotein [Grapevine leafroll-associated virus 2]	81 polyprotein [Grapevine leafroll-associated virus 2]
		5 Coliphage phi-X174, complete genome	1 A* [Escherichia virus phiX174]	25 polyprotein [Grapevine rootstock stem lesion associated virus]	24 replicase [Grapevine rootstock stem lesion associated virus]
		4 Grapevine rootstock stem lesion associated virus, complete genome	1 12.8 kDa protein [Grapevine rupestris stem pitting-associated virus]	22 63 kDa protein [Grapevine leafroll-associated virus 2]	17 63 kDa protein [Grapevine leafroll-associated virus 2]
		3 Grapevine yellow speckle viroid 1, complete genome		17 replicase [Grapevine rootstock stem lesion associated virus]	15 heat shock protein-70-like protein [Grapevine leafroll-associated virus 2]
		2 Hop stunt viroid, complete genome		16 heat shock protein-70-like protein [Grapevine leafroll-associated virus 2]	14 RNA-dependent RNA polymerase, partial [Grapevine leafroll-associated virus 2]
		1 Tadarida brasiliensis circovirus 1, complete genome		13 RNA-dependent RNA polymerase, partial [Grapevine leafroll-associated virus 2]	14 polyprotein [Grapevine rootstock stem lesion associated virus]
		1 Rupestris stem pitting associated virus-1, complete genome		9 replicase [Grapevine rupestris stem pitting-associated virus]	6 minor capsid protein [Grapevine leafroll-associated virus 2]
		1 Pepper chlorotic spot virus isolate 14YV733 segment L, complete sequence		9 minor capsid protein [Grapevine leafroll-associated virus 2]	6 HSP90-like protein [Grapevine rootstock stem lesion associated virus]
		1 Pandoravirus salinus, complete genome		7 major capsid protein [Grapevine leafroll-associated virus 2]	6 HSP70-like protein [Grapevine rootstock stem lesion associated virus]
		1 Grapevine Red Globe virus isolate Graciano-T101, complete genome		7 HSP70-like protein [Grapevine rootstock stem lesion associated virus]	6 24 kDa protein [Grapevine leafroll-associated virus 2]
		1 Cyanophage P-RSM1 genomic sequence		4 papain-like protease II [Grapevine rootstock stem lesion associated virus]	5 replicase [Grapevine rupestris stem pitting-associated virus]
		1 Choristoneura fumiferana granulovirus, complete genome		4 papain-like protease I [Grapevine rootstock stem lesion associated virus]	4 Reverse Transcriptase, partial [Cladosporium fulvum T-1 virus]
				4 HSP90-like protein [Grapevine rootstock stem lesion associated virus]	4 p24 protein [Grapevine rootstock stem lesion associated virus]
				4 24 kDa protein [Grapevine leafroll-associated virus 2]	4 major capsid protein [Grapevine leafroll-associated virus 2]
				3 coat protein [Grapevine rootstock stem lesion associated virus]	3 papain-like protease I [Grapevine rootstock stem lesion associated virus]
				3 24.4 kDa protein [Grapevine rupestris stem pitting-associated virus]	3 19 kDa protein [Grapevine leafroll-associated virus 2]
				3 19 kDa protein [Grapevine leafroll-associated virus 2]	2 p19 protein [Grapevine rootstock stem lesion associated virus]
				2 photosystem I P700 chlorophyll a apoprotein A2 [Prochlorococcus phage P-TIM68]	2 coat protein [Grapevine rootstock stem lesion associated virus]
				2 photosystem II protein D1 [Synechococcus phage S-RIP1]	1 replicase [Sweet potato vein clearing virus]
				2 p24 protein [Grapevine rootstock stem lesion associated virus]	1 polyprotein [Fig badnavirus 1]
				2 p19 protein [Grapevine rootstock stem lesion associated virus]	1 photosystem II D1 protein [Synechococcus phage S-SM2]
				2 ORF B [Trichoplusia ni TED virus]	1 photosystem II D1 protein [Synechococcus phage S-SKS1]
				1 PsbA [Cyanophage P-TIM40]	1 papain-like protease II [Grapevine rootstock stem lesion associated virus]
				1 polyprotein [Fig badnavirus 1]	1 core photosystem II reaction center protein [uncultured phage MedDCM-OCT-S05-C849]
				1 photosystem II protein D2 [Cyanophage S-RIM32]	1 coat protein duplicate [Grapevine rootstock stem lesion associated virus]
				1 photosystem II D1 protein [Synechococcus phage S-SM2]	1 6.3 kDa small hydrophobic protein [Grapevine leafroll-associated virus 2]
				1 photosystem II D1 protein [Synechococcus phage S-SKS1]	1 28 kDa coat protein [Grapevine rupestris stem pitting-associated virus]
				1 photosystem II D1 protein [Prochlorococcus phage P-SSP10]	1 24.4 kDa protein [Grapevine rupestris stem pitting-associated virus]
				1 p6 protein [Grapevine rootstock stem lesion associated virus]
				1 HSP70 [Carnation yellow fleck virus]
				1 core photosystem II reaction center protein [Prochlorococcus phage P-GSP1]
				1 coat protein duplicate [Grapevine rootstock stem lesion associated virus]
				1 8.4 kDa protein [Grapevine rupestris stem pitting-associated virus]
				1 6.3 kDa small hydrophobic protein [Grapevine leafroll-associated virus 2]
				1 28 kDa coat protein [Grapevine rupestris stem pitting-associated virus]
				1 12.8 kDa protein [Grapevine rupestris stem pitting-associated virus]
	29170	34 Grapevine leafroll-associated virus 1, complete genome	4 POL gene product [Grapevine leafroll-associated virus 1]	31 unnamed protein product [Grapevine leafroll-associated virus 6]	33 unnamed protein product [Grapevine leafroll-associated virus 6]
		10 Grapevine leafroll-associated virus 6, complete genome	3 unnamed protein product [Grapevine leafroll-associated virus 6]	21 MET/HEL gene product [Grapevine leafroll-associated virus 1]	16 met/hel gene product [Grapevine leafroll-associated virus 5]
		6 Grapevine rootstock stem lesion associated virus, complete genome	3 replicase [Grapevine rupestris stem pitting-associated virus]	17 replicase [Grapevine rupestris stem pitting-associated virus]	14 polyprotein [Grapevine leafroll-associated virus 2]
		3 Grapevine yellow speckle viroid 1, complete genome	3 MET/HEL gene product [Grapevine leafroll-associated virus 1]	13 replicase [Grapevine rootstock stem lesion associated virus]	13 replicase [Grapevine rootstock stem lesion associated virus]
		2 Hop stunt viroid, complete genome	2 HSP70 gene product [Grapevine leafroll-associated virus 1]	12 unnamed protein product [Grapevine leafroll-associated virus 1]	9 unnamed protein product [Grapevine leafroll-associated virus 1]
		2 Grapevine virus A, complete genome	1 unnamed protein product [Grapevine leafroll-associated virus 1]	11 polyprotein [Grapevine rootstock stem lesion associated virus]	9 replicase [Grapevine rupestris stem pitting-associated virus]
		2 Grapevine leafroll-associated virus 2 isolate 93/955, complete genome	1 putative replicase [Grapevine virus A]	10 polyprotein [Grapevine leafroll-associated virus 2]	8 unnamed protein product [Grapevine leafroll-associated virus 4]
		2 Coliphage phi-X174, complete genome	1 photosystem II D1 protein [Synechococcus phage S-SM2]	9 CP gene product [Grapevine leafroll-associated virus 1]	6 RNA-dependent RNA polymerase, partial [Grapevine leafroll-associated virus 2]
		1 Tadarida brasiliensis circovirus 1, complete genome	1 J [Escherichia virus phiX174]	8 met/hel gene product [Grapevine leafroll-associated virus 5]	5 Reverse Transcriptase, partial [Cladosporium fulvum T-1 virus]
		1 Pepper chlorotic spot virus isolate 14YV733 segment L, complete sequence	1 G [Escherichia virus phiX174]	7 unnamed protein product [Grapevine leafroll-associated virus 4]	5 63 kDa protein [Grapevine leafroll-associated virus 2]
		1 Pandoravirus salinus, complete genome	1 CPd2 gene product [Grapevine leafroll-associated virus 1]	7 HSP70 gene product [Grapevine leafroll-associated virus 1]	4 RNA dependent RNA polymerase, partial [Grapevine leafroll-associated virus 10]
		1 Choristoneura fumiferana granulovirus, complete genome	1 CPd1 gene product [Grapevine leafroll-associated virus 1]	6 putative replicase [Grapevine virus A]	4 polyprotein [Grapevine rootstock stem lesion associated virus]
		1 Acanthocystis turfacea Chlorella virus 1, complete genome	1 coat protein [Grapevine virus A]	6 HSP70-like protein [Grapevine rootstock stem lesion associated virus]	4 polyprotein [Grapevine leafroll-associated virus 10]
			1 8.4 kDa protein [Grapevine rupestris stem pitting-associated virus]	6 CPd2 gene product [Grapevine leafroll-associated virus 1]	4 MET/HEL gene product [Grapevine leafroll-associated virus 1]
			1 24.4 kDa protein [Grapevine rupestris stem pitting-associated virus]	5 POL gene product [Grapevine leafroll-associated virus 1]	4 HSP70 gene product [Grapevine leafroll-associated virus 1]
				5 p19 protein [Grapevine rootstock stem lesion associated virus]	4 CPd2 gene product [Grapevine leafroll-associated virus 1]
				5 CPd1 gene product [Grapevine leafroll-associated virus 1]	3 putative replicase [Grapevine virus A]
				4 RNA-dependent RNA polymerase, partial [Grapevine leafroll-associated virus 2]	3 papain-like protease I [Grapevine rootstock stem lesion associated virus]
				4 minor capsid protein [Grapevine leafroll-associated virus 2]	3 HSP90-like protein [Grapevine rootstock stem lesion associated virus]
				4 63 kDa protein [Grapevine leafroll-associated virus 2]	3 HSP70-like protein [Grapevine rootstock stem lesion associated virus]
				3 RNA dependent RNA polymerase, partial [Grapevine leafroll-associated virus 10]	3 heat shock protein-70-like protein [Grapevine leafroll-associated virus 2]
				3 papain-like protease II [Grapevine rootstock stem lesion associated virus]	3 CP gene product [Grapevine leafroll-associated virus 1]
				3 p60 gene product [Grapevine leafroll-associated virus 5]	2 PsbA [Synechococcus phage S-CBWM1]
				3 ORF B [Trichoplusia ni TED virus]	2 p19 protein [Grapevine rootstock stem lesion associated virus]
				3 coat protein [Grapevine virus A]	2 minor capsid protein [Grapevine leafroll-associated virus 2]
				3 24.4 kDa protein [Grapevine rupestris stem pitting-associated virus]	2 CPd1 gene product [Grapevine leafroll-associated virus 1]
				2 polyprotein [Grapevine leafroll-associated virus 10]	2 core photosystem II reaction center protein [uncultured phage MedDCM-OCT-S05-C849]
				2 papain-like protease I [Grapevine rootstock stem lesion associated virus]	2 24 kDa protein [Grapevine leafroll-associated virus 2]
				2 heat shock protein-70-like protein [Grapevine leafroll-associated virus 2]	1 triple gene block 1 protein [Mirabilis jalapa mottle virus]
				2 CP gene product [Grapevine leafroll-associated virus 5]	1 RdRp gene product [Grapevine leafroll-associated virus 5]
				2 coat protein [Grapevine rootstock stem lesion associated virus]	1 PsbA [Cyanophage P-TIM40]
				2 28 kDa coat protein [Grapevine rupestris stem pitting-associated virus]	1 photosystem I P700 chlorophyll a apoprotein A2 [Prochlorococcus phage P-TIM68]
				2 24 kDa protein [Grapevine leafroll-associated virus 2]	1 photosystem II protein D2 [Prochlorococcus phage P-SSM3]
				1 replicase [Grapevine virus T]	1 photosystem II protein D1 [Synechococcus phage S-WAM2]
				1 PsbA [Cyanophage P-TIM40]	1 photosystem II protein D1 [Cyanophage S-RIM12]
				1 polyprotein [Fig badnavirus 1]	1 photosystem II D1 protein [Synechococcus phage S-SM2]
				1 photosystem I P700 chlorophyll a apoprotein A2 [Prochlorococcus phage P-TIM68]	1 photosystem II D1 protein [Synechococcus phage S-RIM8 A.HR1]
				1 photosystem II protein D2 [Cyanophage S-RIM32]	1 papain-like protease II [Grapevine rootstock stem lesion associated virus]
				1 photosystem II protein D1 [Synechococcus phage S-WAM2]	1 p60 gene product [Grapevine leafroll-associated virus 5]
				1 photosystem II protein D1 [Synechococcus phage S-RIP1]	1 p24 protein [Grapevine rootstock stem lesion associated virus]
				1 photosystem II D1 protein [Synechococcus phage S-SM2]	1 ORF3 [Cycad leaf necrosis virus]
				1 photosystem II D1 protein [Synechococcus phage S-RIM8 A.HR1]	1 major capsid protein [Grapevine leafroll-associated virus 2]
				1 photosystem II D1 protein [Prochlorococcus phage P-SSP10]	1 env homologue [Cladosporium fulvum T-1 virus]
				1 p24 protein [Grapevine rootstock stem lesion associated virus]	1 CP gene product [Grapevine leafroll-associated virus 5]
				1 movement protein [Grapevine virus A]	1 coat protein [Grapevine virus A]
				1 major capsid protein [Grapevine leafroll-associated virus 2]	1 coat protein [Grapevine rootstock stem lesion associated virus]
				1 J [Escherichia virus phiX174]	1 coat protein duplicate [Grapevine rootstock stem lesion associated virus]
				1 HSP90-like protein [Grapevine rootstock stem lesion associated virus]	1 capsid protein [Grapevine virus D]
				1 G [Escherichia virus phiX174]	1 60kDa protein [Grapevine leafroll-associated virus 10]
				1 coat protein [Grapevine virus F]	1 24.4 kDa protein [Grapevine rupestris stem pitting-associated virus]
				1 coat protein duplicate [Grapevine rootstock stem lesion associated virus]	1 12.8 kDa protein [Grapevine rupestris stem pitting-associated virus]
				1 8.4 kDa protein [Grapevine rupestris stem pitting-associated virus]
				1 6.3 kDa small hydrophobic protein [Grapevine leafroll-associated virus 2]
				1 60kDa protein [Grapevine leafroll-associated virus 10]
				1 12.8 kDa protein [Grapevine rupestris stem pitting-associated virus]
	29172	27 Grapevine leafroll-associated virus 2 isolate 93/955, complete genome	4 polyprotein [Grapevine rupestris vein feathering virus]	17 replicase [Grapevine rupestris stem pitting-associated virus]	10 replicase [Grapevine rupestris stem pitting-associated virus]
		5 Grapevine rupestris vein feathering virus isolate Mauzac, complete genome	3 polyprotein [Grapevine leafroll-associated virus 2]	17 polyprotein [Grapevine rupestris vein feathering virus]	5 polyprotein [Grapevine leafroll-associated virus 2]
		4 Grapevine yellow speckle viroid 1, complete genome	2 polyprotein [Grapevine rootstock stem lesion associated virus]	17 polyprotein [Grapevine leafroll-associated virus 2]	5 major capsid protein [Grapevine leafroll-associated virus 2]
		3 Hop stunt viroid, complete genome	2 HSP90-like protein [Grapevine rootstock stem lesion associated virus]	6 28 kDa coat protein [Grapevine rupestris stem pitting-associated virus]	4 Reverse Transcriptase, partial [Cladosporium fulvum T-1 virus]
		1 Tadarida brasiliensis circovirus 1, complete genome	2 heat shock protein-70-like protein [Grapevine leafroll-associated virus 2]	5 63 kDa protein [Grapevine leafroll-associated virus 2]	4 24 kDa protein [Grapevine leafroll-associated virus 2]
		1 Rupestris stem pitting associated virus-1, complete genome	1 replicase [Grapevine rupestris stem pitting-associated virus]	4 major capsid protein [Grapevine leafroll-associated virus 2]	2 polyprotein [Grapevine rupestris vein feathering virus]
		1 Prochlorococcus phage P-SSP7, complete genome	1 RdRp [Pepper virus A]	4 24 kDa protein [Grapevine leafroll-associated virus 2]	2 core photosystem II reaction center protein [uncultured phage MedDCM-OCT-S05-C849]
		1 Pepper chlorotic spot virus isolate 14YV733 segment L, complete sequence	1 PsbA [Synechococcus phage S-CBWM1]	4 24.4 kDa protein [Grapevine rupestris stem pitting-associated virus]	2 63 kDa protein [Grapevine leafroll-associated virus 2]
		1 Grapevine virus B, complete genome	1 photosystem II D1 protein [Prochlorococcus phage P-SSM7]	3 heat shock protein-70-like protein [Grapevine leafroll-associated virus 2]	2 28 kDa coat protein [Grapevine rupestris stem pitting-associated virus]
		1 Cyanophage P-RSM1 genomic sequence	1 major capsid protein [Grapevine leafroll-associated virus 2]	2 replicase [Grapevine rootstock stem lesion associated virus]	2 24.4 kDa protein [Grapevine rupestris stem pitting-associated virus]
		1 Coliphage phi-X174, complete genome	1 coat protein duplicate [Grapevine rootstock stem lesion associated virus]	2 photosystem I P700 chlorophyll a apoprotein A2 [Prochlorococcus phage P-TIM68]	2 19 kDa protein [Grapevine leafroll-associated virus 2]
		1 Choristoneura fumiferana granulovirus, complete genome	1 A [Escherichia virus phiX174]	2 coat protein duplicate [Grapevine rootstock stem lesion associated virus]	2 12.8 kDa protein [Grapevine rupestris stem pitting-associated virus]
		1 Acanthocystis turfacea Chlorella virus 1, complete genome	1 63 kDa protein [Grapevine leafroll-associated virus 2]	2 19 kDa protein [Grapevine leafroll-associated virus 2]	1 reverse transcriptase [Cauliflower mosaic virus]
			1 24 kDa protein [Grapevine leafroll-associated virus 2]	2 12.8 kDa protein [Grapevine rupestris stem pitting-associated virus]	1 PsbA [Cyanophage P-TIM40]
			1 24.4 kDa protein [Grapevine rupestris stem pitting-associated virus]	1 PsbA [Cyanophage P-TIM40]	1 polyprotein [Grapevine rootstock stem lesion associated virus]
				1 polyprotein [Grapevine rootstock stem lesion associated virus]	1 photosystem II protein D1 [Cyanophage S-RIM12]
				1 polyprotein [Gooseberry vein banding associated virus]	1 photosystem II D1 protein [Synechococcus phage S-SM2]
				1 polyprotein [Fig badnavirus 1]	1 ORF3 [Cycad leaf necrosis virus]
				1 polyprotein [Citrus endogenous pararetrovirus]	1 minor capsid protein [Grapevine leafroll-associated virus 2]
				1 Pol [Equine foamy virus]	1 heat shock protein-70-like protein [Grapevine leafroll-associated virus 2]
				1 photosystem II D1 protein [Synechococcus phage S-RIM8 A.HR1]
				1 photosystem II D1 protein [Synechococcus phage S-CBP1]
				1 ORF B [Trichoplusia ni TED virus]
				1 minor capsid protein [Grapevine leafroll-associated virus 2]
				1 HSP70-like protein [Grapevine rootstock stem lesion associated virus]
				1 F [Escherichia virus phiX174]
				1 core photosystem II reaction center protein [Prochlorococcus phage P-GSP1]
				1 core photosystem II reaction center protein [Cyanophage P-SSP2]
				1 8.4 kDa protein [Grapevine rupestris stem pitting-associated virus]
	30020	46 Grapevine leafroll-associated virus 2 isolate 93/955, complete genome	6 polyprotein [Grapevine leafroll-associated virus 2]	54 polyprotein [Grapevine leafroll-associated virus 2]	67 polyprotein [Grapevine leafroll-associated virus 2]
		6 Coliphage phi-X174, complete genome	2 replicase [Grapevine rupestris stem pitting-associated virus]	25 replicase [Grapevine rupestris stem pitting-associated virus]	17 63 kDa protein [Grapevine leafroll-associated virus 2]
		3 Hop stunt viroid, complete genome	1 replicase [Grapevine rootstock stem lesion associated virus]	14 63 kDa protein [Grapevine leafroll-associated virus 2]	14 heat shock protein-70-like protein [Grapevine leafroll-associated virus 2]
		2 Grapevine yellow speckle viroid 1, complete genome	1 photosystem II protein D2 [Cyanophage S-RIM50]	8 heat shock protein-70-like protein [Grapevine leafroll-associated virus 2]	9 replicase [Grapevine rupestris stem pitting-associated virus]
		1 Tadarida brasiliensis circovirus 1, complete genome	1 J [Escherichia virus phiX174]	7 RNA-dependent RNA polymerase, partial [Grapevine leafroll-associated virus 2]	8 RNA-dependent RNA polymerase, partial [Grapevine leafroll-associated virus 2]
		1 Pepper chlorotic spot virus isolate 14YV733 segment L, complete sequence	1 HSP70-like protein [Grapevine rootstock stem lesion associated virus]	6 28 kDa coat protein [Grapevine rupestris stem pitting-associated virus]	7 replicase [Grapevine rootstock stem lesion associated virus]
		1 Cyanophage P-RSM1 genomic sequence	1 B [Escherichia virus phiX174]	6 24.4 kDa protein [Grapevine rupestris stem pitting-associated virus]	7 polyprotein [Grapevine rootstock stem lesion associated virus]
		1 Choristoneura fumiferana granulovirus, complete genome		4 replicase [Grapevine rootstock stem lesion associated virus]	4 Reverse Transcriptase, partial [Cladosporium fulvum T-1 virus]
		1 Acanthocystis turfacea Chlorella virus 1, complete genome		4 minor capsid protein [Grapevine leafroll-associated virus 2]	4 PsbA [Synechococcus phage S-CBWM1]
				4 24 kDa protein [Grapevine leafroll-associated virus 2]	4 19 kDa protein [Grapevine leafroll-associated virus 2]
				3 polyprotein [Grapevine rootstock stem lesion associated virus]	3 minor capsid protein [Grapevine leafroll-associated virus 2]
				3 photosystem I P700 chlorophyll a apoprotein A2 [Prochlorococcus phage P-TIM68]	3 major capsid protein [Grapevine leafroll-associated virus 2]
				2 photosystem II protein D1 [Synechococcus phage S-RIP1]	3 coat protein duplicate [Grapevine rootstock stem lesion associated virus]
				2 ORF B [Trichoplusia ni TED virus]	3 24 kDa protein [Grapevine leafroll-associated virus 2]
				2 6.3 kDa small hydrophobic protein [Grapevine leafroll-associated virus 2]	2 HSP70-like protein [Grapevine rootstock stem lesion associated virus]
				2 19 kDa protein [Grapevine leafroll-associated virus 2]	2 6.3 kDa small hydrophobic protein [Grapevine leafroll-associated virus 2]
				1 ubiquitin [Noumeavirus]	1 ubiquitin [Noumeavirus]
				1 ubiquitin [Marseillevirus marseillevirus]	1 PsbA [Cyanophage P-TIM40]
				1 putative ribonuclease H1 [Aureococcus anophagefferens virus]	1 polyprotein [Gooseberry vein banding associated virus]
				1 PsbA [Cyanophage P-TIM40]	1 photosystem I P700 chlorophyll a apoprotein A2 [Prochlorococcus phage P-TIM68]
				1 polyprotein [Fig badnavirus 1]	1 photosystem II protein D2 [Synechococcus phage S-WAM1]
				1 polyprotein [Atlantic salmon swim bladder sarcoma virus]	1 photosystem II D1 protein [Synechococcus phage S-SM2]
				1 pol [Spider monkey simian foamy virus]	1 photosystem II D1 protein [Synechococcus phage S-RIM8 A.HR1]
				1 photosystem II protein D2 [Cyanophage S-RIM50]	1 photosystem II D1 protein [Synechococcus phage ACG-2014f]
				1 photosystem II protein D2 [Cyanophage S-RIM32]	1 p24 protein [Grapevine rootstock stem lesion associated virus]
				1 photosystem II D2 protein [Synechococcus phage ACG-2014h]	1 ORF3 [Cycad leaf necrosis virus]
				1 photosystem II D1 protein [Synechococcus phage S-SM2]	1 core photosystem II reaction center protein [uncultured phage MedDCM-OCT-S05-C849]
				1 photosystem II D1 protein [Synechococcus phage S-RIM8 A.HR1]	1 core photosystem II reaction center protein [Prochlorococcus phage P-GSP1]
				1 photosystem II D1 protein [Synechococcus phage S-CBP1]	1 coat protein [Grapevine rootstock stem lesion associated virus]
				1 photosystem II D1 protein [Synechococcus phage ACG-2014f]	1 28 kDa coat protein [Grapevine rupestris stem pitting-associated virus]
				1 major capsid protein [Grapevine leafroll-associated virus 2]
				1 HSP70-like protein [Grapevine rootstock stem lesion associated virus]
				1 G [Escherichia virus phiX174]
				1 core photosystem II reaction center protein [Prochlorococcus phage P-GSP1]
				1 coat protein duplicate [Grapevine rootstock stem lesion associated virus]
				1 8.4 kDa protein [Grapevine rupestris stem pitting-associated virus]
	30039	59 Grapevine leafroll-associated virus 2 isolate 93/955, complete genome	3 replicase polyprotein [Grapevine Red Globe virus]	58 replicase polyprotein [Grapevine Red Globe virus]	45 replicase polyprotein [Grapevine Red Globe virus]
		21 Grapevine Red Globe virus isolate Graciano-T101, complete genome	1 ubiquitin [Golden Marseillevirus]	46 polyprotein [Grapevine leafroll-associated virus 2]	34 polyprotein [Grapevine leafroll-associated virus 2]
		20 Grapevine virus B, complete genome	1 RNA-depedent RNA polymerase [Poinsettia mosaic virus]	35 putative replicase [Grapevine virus B]	26 putative replicase [Grapevine virus B]
		13 Rupestris stem pitting associated virus-1, complete genome	1 ORF3 [Cycad leaf necrosis virus]	13 heat shock protein-70-like protein [Grapevine leafroll-associated virus 2]	11 heat shock protein-70-like protein [Grapevine leafroll-associated virus 2]
		3 Grapevine yellow speckle viroid 1, complete genome		12 63 kDa protein [Grapevine leafroll-associated virus 2]	6 coat protein [Grapevine Red Globe virus]
		3 Grapevine rootstock stem lesion associated virus, complete genome		8 RNA-dependent RNA polymerase, partial [Grapevine leafroll-associated virus 2]	4 RNA-dependent RNA polymerase, partial [Grapevine leafroll-associated virus 2]
		2 Hop stunt viroid, complete genome		7 replicase [Grapevine rootstock stem lesion associated virus]	4 Reverse Transcriptase, partial [Cladosporium fulvum T-1 virus]
		2 Choristoneura fumiferana granulovirus, complete genome		7 coat protein [Grapevine Red Globe virus]	4 major capsid protein [Grapevine leafroll-associated virus 2]
		1 Trichoplusia ni ascovirus 2c, complete genome		6 replicase [Grapevine rupestris stem pitting-associated virus]	4 63 kDa protein [Grapevine leafroll-associated virus 2]
		1 Tadarida brasiliensis circovirus 1, complete genome		5 putative movement protein [Grapevine virus B]	3 minor capsid protein [Grapevine leafroll-associated virus 2]
		1 Pepper chlorotic spot virus isolate 14YV733 segment L, complete sequence		5 polyprotein [Grapevine rootstock stem lesion associated virus]	3 hypothetical protein GVBgp2 [Grapevine virus B]
		1 Pandoravirus salinus, complete genome		5 coat protein [Grapevine virus B]	3 24 kDa protein [Grapevine leafroll-associated virus 2]
		1 Grapevine asteroid mosaic-associated virus isolate GV30, complete genome		3 putative RNA binding protein [Grapevine virus B]	2 putative movement protein [Grapevine virus B]
		1 Cyanophage P-RSM1 genomic sequence		3 minor capsid protein [Grapevine leafroll-associated virus 2]	2 polyprotein [Grapevine rootstock stem lesion associated virus]
		1 Coliphage phi-X174, complete genome		3 hypothetical protein GVBgp2 [Grapevine virus B]	2 coat protein [Grapevine virus B]
				2 major capsid protein [Grapevine leafroll-associated virus 2]	2 19 kDa protein [Grapevine leafroll-associated virus 2]
				2 coat protein duplicate [Grapevine rootstock stem lesion associated virus]	1 RNA-dependent RNA polymerase [Citrus sudden death-associated virus]
				2 6.3 kDa small hydrophobic protein [Grapevine leafroll-associated virus 2]	1 replicase [Grapevine rupestris stem pitting-associated virus]
				2 28 kDa coat protein [Grapevine rupestris stem pitting-associated virus]	1 replicase [Grapevine rootstock stem lesion associated virus]
				1 ubiquitin [Lausannevirus]	1 putative RNA binding protein [Grapevine virus B]
				1 PsbA [Cyanophage P-TIM40]	1 photosystem II protein D1 [Synechococcus phage S-RIP1]
				1 photosystem II D1 protein [Synechococcus phage S-SM2]	1 photosystem II D1 protein [Synechococcus phage S-SKS1]
				1 photosystem II D1 protein [Synechococcus phage S-SKS1]	1 p24 protein [Grapevine rootstock stem lesion associated virus]
				1 ORF B [Trichoplusia ni TED virus]	1 ORF3 [Cycad leaf necrosis virus]
				1 ORF3 [Cycad leaf necrosis virus]	1 coat protein [Grapevine rootstock stem lesion associated virus]
				1 HSP90-like protein [Grapevine rootstock stem lesion associated virus]	1 6.3 kDa small hydrophobic protein [Grapevine leafroll-associated virus 2]
				1 HSP70-like protein [Grapevine rootstock stem lesion associated virus]
				1 24 kDa protein [Grapevine leafroll-associated virus 2]
				1 19 kDa protein [Grapevine leafroll-associated virus 2]
				1 12.8 kDa protein [Grapevine rupestris stem pitting-associated virus]
	30123	16 Grapevine Red Globe virus isolate Graciano-T101, complete genome	5 replicase polyprotein [Grapevine Red Globe virus]	52 polyprotein [Grapevine rupestris vein feathering virus]	112 polyprotein [Grapevine rupestris vein feathering virus]
		5 Grapevine rupestris vein feathering virus isolate Mauzac, complete genome	1 replicase [Grapevine rupestris stem pitting-associated virus]	36 replicase polyprotein [Grapevine Red Globe virus]	32 replicase polyprotein [Grapevine Red Globe virus]
		4 Coliphage phi-X174, complete genome	1 PsbA [Cyanophage P-TIM40]	8 replicase [Grapevine rupestris stem pitting-associated virus]	4 replicase [Grapevine rupestris stem pitting-associated virus]
		3 Grapevine yellow speckle viroid 1, complete genome	1 photosystem II D1 protein [Synechococcus phage S-SM2]	3 ORF B [Trichoplusia ni TED virus]	4 coat protein [Grapevine Red Globe virus]
		2 Hop stunt viroid, complete genome	1 coat protein [Grapevine Red Globe virus]	3 coat protein [Grapevine Red Globe virus]	3 Reverse Transcriptase, partial [Cladosporium fulvum T-1 virus]
		2 Choristoneura fumiferana granulovirus, complete genome	1 A [Escherichia virus phiX174]	3 28 kDa coat protein [Grapevine rupestris stem pitting-associated virus]	2 core photosystem II reaction center protein [uncultured phage MedDCM-OCT-S05-C849]
		1 Tadarida brasiliensis circovirus 1, complete genome		2 photosystem II protein D1 [Synechococcus phage S-RIP1]	1 replicase-associated polyprotein [Olive latent virus 3]
		1 Switchgrass mosaic virus, complete genome		2 24.4 kDa protein [Grapevine rupestris stem pitting-associated virus]	1 putative 230 kDa polyprotein [Grapevine Syrah virus 1]
		1 Shamonda virus N and NSs genes, segment S, genomic RNA, isolate Ib An 5550		1 RNA-dependent RNA polymerase [Citrus sudden death-associated virus]	1 PsbA [Synechococcus phage S-CBWM1]
		1 Pepper chlorotic spot virus isolate 14YV733 segment L, complete sequence		1 polyprotein [Nectarine marafivirus M]	1 polyprotein [Fig badnavirus 1]
				1 polyprotein [Fig badnavirus 1]	1 photosystem II protein D2 [Cyanophage S-RIM32]
				1 polyprotein [Bat tymo-like virus]	1 photosystem II D1 protein [Synechococcus phage S-SM2]
				1 polyprotein [Anagyris vein yellowing virus]	1 photosystem II D1 protein [Synechococcus phage S-SKS1]
				1 pol polyprotein [Bovine foamy virus]
				1 Pol [Equine foamy virus]
				1 photosystem I P700 chlorophyll a apoprotein A2 [Prochlorococcus phage P-TIM68]
				1 photosystem II protein D2 [Cyanophage S-RIM32]
				1 photosystem II protein D1 [Synechococcus phage S-WAM2]
				1 photosystem II D1 protein [Synechococcus phage S-RIM8 A.HR1]
				1 photosystem II D1 protein [Synechococcus phage ACG-2014f]
				1 core photosystem II reaction center protein [Prochlorococcus phage P-GSP1]
				1 A [Escherichia virus phiX174]
				1 24 kDa protein [Grapevine leafroll-associated virus 2]
				1 12.8 kDa protein [Grapevine rupestris stem pitting-associated virus]
#2	31004	54 Rupestris stem pitting associated virus-1, complete genome	2 putative replicase [Grapevine virus B]	64 replicase [Grapevine rupestris stem pitting-associated virus]	34 polyprotein [Grapevine leafroll-associated virus 2]
		54 Grapevine leafroll-associated virus 2 isolate 93/955, complete genome	2 polyprotein [Grapevine rupestris vein feathering virus]	48 polyprotein [Grapevine leafroll-associated virus 2]	25 putative replicase [Grapevine virus B]
		4 Hop stunt viroid, complete genome	1 replicase [Grapevine rupestris stem pitting-associated virus]	35 polyprotein [Grapevine rupestris vein feathering virus]	17 replicase [Grapevine rupestris stem pitting-associated virus]
		2 Grapevine virus B, complete genome	1 polyprotein [Maize rayado fino virus]	29 putative replicase [Grapevine virus B]	12 polyprotein [Grapevine rupestris vein feathering virus]
		1 Tadarida brasiliensis circovirus 1, complete genome	1 polyprotein [Grapevine leafroll-associated virus 2]	9 heat shock protein-70-like protein [Grapevine leafroll-associated virus 2]	6 putative movement protein [Grapevine virus B]
		1 Soybean leaf-associated ourmiavirus 1 isolate SaOurV1-1, partial sequence		8 24.4 kDa protein [Grapevine rupestris stem pitting-associated virus]	6 coat protein [Grapevine virus B]
		1 Shamonda virus N and NSs genes, segment S, genomic RNA, isolate Ib An 5550		7 63 kDa protein [Grapevine leafroll-associated virus 2]	5 heat shock protein-70-like protein [Grapevine leafroll-associated virus 2]
		1 Pepper chlorotic spot virus isolate 14YV733 segment L, complete sequence		7 28 kDa coat protein [Grapevine rupestris stem pitting-associated virus]	5 63 kDa protein [Grapevine leafroll-associated virus 2]
		1 Oxbow virus strain Ng1453 glycoprotein gene, complete cds		6 putative movement protein [Grapevine virus B]	4 RNA-dependent RNA polymerase, partial [Grapevine leafroll-associated virus 2]
		1 Grapevine yellow speckle viroid 1, complete genome		5 coat protein [Grapevine virus B]	4 Reverse Transcriptase, partial [Cladosporium fulvum T-1 virus]
		1 Grapevine rupestris vein feathering virus isolate Mauzac, complete genome		5 24 kDa protein [Grapevine leafroll-associated virus 2]	3 hypothetical protein GVBgp2 [Grapevine virus B]
		1 Grapevine Red Globe virus isolate Graciano-T101, complete genome		4 photosystem I P700 chlorophyll a apoprotein A2 [Prochlorococcus phage P-TIM68]	2 putative RNA binding protein [Grapevine virus B]
		1 Diolcogaster facetosa bracovirus segment 29, complete sequence		4 major capsid protein [Grapevine leafroll-associated virus 2]	2 putative replicase, partial [Actinidia virus A]
		1 Cyanophage P-RSM1 genomic sequence		3 RNA-dependent RNA polymerase, partial [Grapevine leafroll-associated virus 2]	2 PsbA [Synechococcus phage S-CBWM1]
		1 Coliphage phi-X174, complete genome		3 hypothetical protein GVBgp2 [Grapevine virus B]	2 28 kDa coat protein [Grapevine rupestris stem pitting-associated virus]
		1 Choristoneura fumiferana granulovirus, complete genome		3 19 kDa protein [Grapevine leafroll-associated virus 2]	2 19 kDa protein [Grapevine leafroll-associated virus 2]
				3 12.8 kDa protein [Grapevine rupestris stem pitting-associated virus]	2 12.8 kDa protein [Grapevine rupestris stem pitting-associated virus]
				2 replicase [Grapevine rootstock stem lesion associated virus]	1 replicase [Grapevine rootstock stem lesion associated virus]
				2 putative RNA binding protein [Grapevine virus B]	1 putative nucleic acid binding protein [Grapevine virus E]
				2 PsbA [Synechococcus phage S-CBWM1]	1 polyprotein [Grapevine rootstock stem lesion associated virus]
				2 polyprotein [Grapevine rootstock stem lesion associated virus]	1 photosystem I P700 chlorophyll a apoprotein A2 [Prochlorococcus phage P-TIM68]
				2 photosystem I P700 chlorophyll a apoprotein A1 [Prochlorococcus phage P-TIM68]	1 photosystem I iron-sulfur subunit VII [Prochlorococcus phage P-TIM68]
				2 minor capsid protein [Grapevine leafroll-associated virus 2]	1 photosystem II protein D2 [Synechococcus phage S-WAM1]
				1 Reverse Transcriptase, partial [Cladosporium fulvum T-1 virus]	1 photosystem II D1 protein [Synechococcus phage S-SKS1]
				1 replicase [Gaillardia latent virus]	1 ORF3 [Cycad leaf necrosis virus]
				1 putative replicase, partial [Actinidia virus A]	1 major capsid protein [Grapevine leafroll-associated virus 2]
				1 PsbA [Cyanophage P-TIM40]	1 D1 protein [Cyanophage S-TIM5]
				1 photosystem I iron-sulfur subunit VII [Prochlorococcus phage P-TIM68]	1 core photosystem II reaction center protein [uncultured phage MedDCM-OCT-S05-C849]
				1 photosystem II protein D2 [Cyanophage S-RIM32]	1 6.3 kDa small hydrophobic protein [Grapevine leafroll-associated virus 2]
				1 photosystem II protein D1 [Synechococcus phage S-WAM2]	1 24 kDa protein [Grapevine leafroll-associated virus 2]
				1 photosystem II D1 protein [Synechococcus phage S-SKS1]
				1 photosystem II D1 protein [Synechococcus phage ACG-2014f]
				1 p19 protein [Grapevine rootstock stem lesion associated virus]
				1 ORF B [Trichoplusia ni TED virus]
				1 ORF3 [Cycad leaf necrosis virus]
				1 methyltransferase [Fig fleck-associated virus]
				1 core photosystem II reaction center protein [uncultured phage MedDCM-OCT-S05-C849]
				1 coat protein [Grapevine rootstock stem lesion associated virus]
				1 A [Escherichia virus phiX174]
				1 6.3 kDa small hydrophobic protein [Grapevine leafroll-associated virus 2]
	31006	56 Grapevine leafroll-associated virus 2 isolate 93/955, complete genome	5 polyprotein [Grapevine leafroll-associated virus 2]	58 replicase [Grapevine rupestris stem pitting-associated virus]	39 polyprotein [Grapevine leafroll-associated virus 2]
		55 Rupestris stem pitting associated virus-1, complete genome	2 replicase [Grapevine rootstock stem lesion associated virus]	56 polyprotein [Grapevine leafroll-associated virus 2]	24 replicase [Grapevine rupestris stem pitting-associated virus]
		2 Hop stunt viroid, complete genome	1 HSP70-like protein [Grapevine rootstock stem lesion associated virus]	26 polyprotein [Grapevine rupestris vein feathering virus]	9 major capsid protein [Grapevine leafroll-associated virus 2]
		2 Grapevine yellow speckle viroid 1, complete genome	1 63 kDa protein [Grapevine leafroll-associated virus 2]	16 putative replicase [Grapevine virus B]	9 heat shock protein-70-like protein [Grapevine leafroll-associated virus 2]
		2 Grapevine rupestris vein feathering virus isolate Mauzac, complete genome		13 heat shock protein-70-like protein [Grapevine leafroll-associated virus 2]	9 63 kDa protein [Grapevine leafroll-associated virus 2]
		2 Coliphage phi-X174, complete genome		12 63 kDa protein [Grapevine leafroll-associated virus 2]	7 RNA-dependent RNA polymerase, partial [Grapevine leafroll-associated virus 2]
		1 Tadarida brasiliensis circovirus 1, complete genome		9 28 kDa coat protein [Grapevine rupestris stem pitting-associated virus]	7 putative replicase [Grapevine virus B]
		1 Soybean leaf-associated ourmiavirus 1 isolate SaOurV1-1, partial sequence		7 RNA-dependent RNA polymerase, partial [Grapevine leafroll-associated virus 2]	6 polyprotein [Grapevine rupestris vein feathering virus]
		1 Poinsettia mosaic virus, complete genome		6 replicase [Grapevine rootstock stem lesion associated virus]	5 coat protein [Grapevine virus B]
		1 Pepper chlorotic spot virus isolate 14YV733 segment L, complete sequence		6 24.4 kDa protein [Grapevine rupestris stem pitting-associated virus]	5 28 kDa coat protein [Grapevine rupestris stem pitting-associated virus]
		1 Oxbow virus strain Ng1453 glycoprotein gene, complete cds		5 photosystem I P700 chlorophyll a apoprotein A2 [Prochlorococcus phage P-TIM68]	5 19 kDa protein [Grapevine leafroll-associated virus 2]
		1 Grapevine Red Globe virus isolate Graciano-T101, complete genome		5 major capsid protein [Grapevine leafroll-associated virus 2]	4 Reverse Transcriptase, partial [Cladosporium fulvum T-1 virus]
		1 Grapevine leafroll-associated virus 1, complete genome		5 coat protein [Grapevine virus B]	4 replicase [Grapevine rootstock stem lesion associated virus]
		1 Diolcogaster facetosa bracovirus segment 29, complete sequence		5 24 kDa protein [Grapevine leafroll-associated virus 2]	4 24 kDa protein [Grapevine leafroll-associated virus 2]
		1 Cyanophage P-RSM1 genomic sequence		4 putative movement protein [Grapevine virus B]	3 putative movement protein [Grapevine virus B]
		1 Choristoneura fumiferana granulovirus, complete genome		4 photosystem I P700 chlorophyll a apoprotein A1 [Prochlorococcus phage P-TIM68]	3 minor capsid protein [Grapevine leafroll-associated virus 2]
				3 polyprotein [Grapevine rootstock stem lesion associated virus]	2 replicase [Grapevine virus E]
				3 19 kDa protein [Grapevine leafroll-associated virus 2]	2 putative RNA binding protein [Grapevine virus B]
				2 Reverse Transcriptase, partial [Cladosporium fulvum T-1 virus]	2 photosystem I P700 chlorophyll a apoprotein A2 [Prochlorococcus phage P-TIM68]
				2 putative RNA binding protein [Grapevine virus B]	2 photosystem I P700 chlorophyll a apoprotein A1 [Prochlorococcus phage P-TIM68]
				2 PsbA [Synechococcus phage S-CBWM1]	2 p24 protein [Grapevine rootstock stem lesion associated virus]
				2 minor capsid protein [Grapevine leafroll-associated virus 2]	2 core photosystem II reaction center protein [uncultured phage MedDCM-OCT-S05-C849]
				2 hypothetical protein GVBgp2 [Grapevine virus B]	2 coat protein duplicate [Grapevine rootstock stem lesion associated virus]
				2 HSP70-like protein [Grapevine rootstock stem lesion associated virus]	2 24.4 kDa protein [Grapevine rupestris stem pitting-associated virus]
				2 core photosystem II reaction center protein [uncultured phage MedDCM-OCT-S05-C849]	2 12.8 kDa protein [Grapevine rupestris stem pitting-associated virus]
				2 coat protein duplicate [Grapevine rootstock stem lesion associated virus]	1 RNA-dependent DNA polymerase [Lymphocystis disease virus - isolate China]
				2 8.4 kDa protein [Grapevine rupestris stem pitting-associated virus]	1 putative nucleic acid binding protein [Grapevine virus E]
				1 RNA-dependent RNA polymerase [Arracacha virus 1]	1 PsbA [Synechococcus phage S-CBWM1]
				1 RNA-dependent DNA polymerase [Lymphocystis disease virus - isolate China]	1 polyprotein [Grapevine rootstock stem lesion associated virus]
				1 replication polyprotein [Potato virus P]	1 polyprotein [Fig badnavirus 1]
				1 replicase [Grapevine virus E]	1 photosystem II protein D2 [Cyanophage S-RIM32]
				1 putative replicase, partial [Actinidia virus A]	1 photosystem II protein D1 [Synechococcus phage S-WAM2]
				1 putative nucleic acid binding protein [Grapevine virus E]	1 photosystem II D1 protein [Synechococcus phage S-SM2]
				1 polyprotein [Hibiscus bacilliform virus GD1]	1 photosystem II D1 protein [Synechococcus phage S-SKS1]
				1 polyprotein [Blackberry virus S]	1 ORF B [Trichoplusia ni TED virus]
				1 photosystem I iron-sulfur subunit VII [Prochlorococcus phage P-TIM68]	1 methyltransferase/protease/helicase [Poinsettia mosaic virus]
				1 photosystem II reaction center protein PsbA/D1 [Cyanophage NATL2A-133]	1 hypothetical protein GVBgp2 [Grapevine virus B]
				1 photosystem II protein D2 [Cyanophage S-RIM32]	1 HSP70-like protein [Grapevine rootstock stem lesion associated virus]
				1 photosystem II D2 protein [Synechococcus phage ACG-2014g]	1 D1 protein [Cyanophage S-TIM5]
				1 photosystem II D2 protein [Synechococcus phage ACG-2014d]	1 core photosystem II reaction center protein [Prochlorococcus phage P-GSP1]
				1 photosystem II D1 protein [Synechococcus phage S-SSM5]	1 coat protein [Grapevine rootstock stem lesion associated virus]
				1 photosystem II D1 protein [Synechococcus phage S-SM2]	1 8.4 kDa protein [Grapevine rupestris stem pitting-associated virus]
				1 photosystem II D1 protein [Synechococcus phage S-RIM8 A.HR1]	1 67 kDa protein [Rehmannia virus 1]
				1 p19 protein [Grapevine rootstock stem lesion associated virus]
				1 methyltransferase [Fig fleck-associated virus]
				1 HSP70 [Carnation yellow fleck virus]
				1 core photosystem II reaction center protein [Prochlorococcus phage P-GSP1]
				1 coat protein [Grapevine rootstock stem lesion associated virus]
				1 coat protein [Grapevine Red Globe virus]
				1 A [Escherichia virus phiX174]
				1 6.3 kDa small hydrophobic protein [Grapevine leafroll-associated virus 2]
				1 12.8 kDa protein [Grapevine rupestris stem pitting-associated virus]
	31008	4 Hop stunt viroid, complete genome		31 replicase [Grapevine rupestris stem pitting-associated virus]	21 replicase [Grapevine rupestris stem pitting-associated virus]
		3 Grapevine yellow speckle viroid 1, complete genome		5 24.4 kDa protein [Grapevine rupestris stem pitting-associated virus]	7 Reverse Transcriptase, partial [Cladosporium fulvum T-1 virus]
		3 Coliphage phi-X174, complete genome		4 Reverse Transcriptase, partial [Cladosporium fulvum T-1 virus]	3 PsbA [Synechococcus phage S-CBWM1]
		1 Tadarida brasiliensis circovirus 1, complete genome		4 PsbA [Synechococcus phage S-CBWM1]	3 24.4 kDa protein [Grapevine rupestris stem pitting-associated virus]
		1 Soybean leaf-associated ourmiavirus 1 isolate SaOurV1-1, partial sequence		4 photosystem I P700 chlorophyll a apoprotein A2 [Prochlorococcus phage P-TIM68]	2 photosystem I P700 chlorophyll a apoprotein A2 [Prochlorococcus phage P-TIM68]
		1 Rupestris stem pitting associated virus-1, complete genome		4 28 kDa coat protein [Grapevine rupestris stem pitting-associated virus]	2 8.4 kDa protein [Grapevine rupestris stem pitting-associated virus]
		1 Oxbow virus strain Ng1453 glycoprotein gene, complete cds		2 photosystem I P700 chlorophyll a apoprotein A1 [Prochlorococcus phage P-TIM68]	2 28 kDa coat protein [Grapevine rupestris stem pitting-associated virus]
		1 Diolcogaster facetosa bracovirus segment 29, complete sequence		2 photosystem II protein D2 [Cyanophage S-RIM32]	1 photosystem II protein D1 [Synechococcus phage S-RIP1]
		1 Choristoneura fumiferana granulovirus, complete genome		1 Ubiquitin [Chrysochromulina ericina virus]	1 photosystem II protein D1 [Synechococcus phage S-P4]
				1 PsbA [Cyanophage P-TIM40]	1 photosystem II protein D1 [Synechococcus phage S-CAM22]
				1 polyprotein [Pinus nigra virus 1]	1 photosystem II D1 protein [Synechococcus phage S-SM2]
				1 polyprotein [Fig badnavirus 1]	1 photosystem II D1 protein [Synechococcus phage S-SKS1]
				1 polyprotein [Atlantic salmon swim bladder sarcoma virus]	1 ORF3 [Cycad leaf necrosis virus]
				1 photosystem II protein D1 [Synechococcus phage S-RIP1]	1 D1 protein [uncultured phage MedDCM-OCT-S04-C24]
				1 photosystem II protein D1 [Cyanophage S-RIM12]	1 D1 protein [Cyanophage S-TIM5]
				1 photosystem II D2 protein [Synechococcus phage S-SSM5]	1 core photosystem II reaction center protein [Prochlorococcus phage P-GSP1
				1 photosystem II D1 protein [Synechococcus phage S-SM2]
				1 photosystem II D1 protein [Synechococcus phage S-RIM8 A.HR1]
				1 ORF B [Trichoplusia ni TED virus]
				1 E [Escherichia virus phiX174]
				1 D1 protein [uncultured phage MedDCM-OCT-S04-C24]
				1 core photosystem II reaction center protein [uncultured phage MedDCM-OCT-S05-C849]
				1 A* [Escherichia virus phiX174]
				1 8.4 kDa protein [Grapevine rupestris stem pitting-associated virus]
				1 12.8 kDa protein [Grapevine rupestris stem pitting-associated virus]
	31032	5 Grapevine rootstock stem lesion associated virus, complete genome	6 replicase [Grapevine rupestris stem pitting-associated virus]	21 replicase [Grapevine rupestris stem pitting-associated virus]	15 replicase [Grapevine rootstock stem lesion associated virus]
		3 Grapevine yellow speckle viroid 1, complete genome	2 replicase [Grapevine rootstock stem lesion associated virus]	18 replicase [Grapevine rootstock stem lesion associated virus]	15 polyprotein [Grapevine leafroll-associated virus 2]
		2 Hop stunt viroid, complete genome	1 RNA-dependent RNA polymerase [Apple stem pitting virus]	15 polyprotein [Grapevine leafroll-associated virus 2]	8 HSP70-like protein [Grapevine rootstock stem lesion associated virus]
		2 Choristoneura fumiferana granulovirus, complete genome	1 PsbA [Cyanophage P-TIM40]	8 polyprotein [Grapevine rootstock stem lesion associated virus]	7 replicase [Grapevine rupestris stem pitting-associated virus]
		1 Tadarida brasiliensis circovirus 1, complete genome	1 photosystem II protein D2 [Prochlorococcus phage P-SSM3]	5 Reverse Transcriptase, partial [Cladosporium fulvum T-1 virus]	7 polyprotein [Grapevine rootstock stem lesion associated virus]
		1 Soybean leaf-associated ourmiavirus 1 isolate SaOurV1-1, partial sequence	1 photosystem II D1 protein [Synechococcus phage S-SM2]	5 HSP70-like protein [Grapevine rootstock stem lesion associated virus]	4 Reverse Transcriptase, partial [Cladosporium fulvum T-1 virus]
		1 Shamonda virus N and NSs genes, segment S, genomic RNA, isolate Ib An 5550	1 core photosystem II reaction center protein [Prochlorococcus phage P-GSP1]	4 RNA-dependent RNA polymerase, partial [Grapevine leafroll-associated virus 2]	3 papain-like protease II [Grapevine rootstock stem lesion associated virus]
		1 Prochlorococcus phage P-SSP7, complete genome	1 24.4 kDa protein [Grapevine rupestris stem pitting-associated virus]	4 28 kDa coat protein [Grapevine rupestris stem pitting-associated virus]	3 papain-like protease I [Grapevine rootstock stem lesion associated virus]
		1 Pepper chlorotic spot virus isolate 14YV733 segment L, complete sequence		3 papain-like protease II [Grapevine rootstock stem lesion associated virus]	3 63 kDa protein [Grapevine leafroll-associated virus 2]
		1 Pandoravirus salinus, complete genome		3 papain-like protease I [Grapevine rootstock stem lesion associated virus]	2 RNA-dependent RNA polymerase, partial [Grapevine leafroll-associated virus 2]
		1 Oxbow virus strain Ng1453 glycoprotein gene, complete cds		3 p19 protein [Grapevine rootstock stem lesion associated virus]	2 minor capsid protein [Grapevine leafroll-associated virus 2]
		1 Grapevine leafroll-associated virus 2 isolate 93/955, complete genome		3 minor capsid protein [Grapevine leafroll-associated virus 2]	2 HSP90-like protein [Grapevine rootstock stem lesion associated virus]
		1 Diolcogaster facetosa bracovirus segment 29, complete sequence		3 63 kDa protein [Grapevine leafroll-associated virus 2]	2 heat shock protein-70-like protein [Grapevine leafroll-associated virus 2]
		1 Coliphage phi-X174, complete genome		3 24.4 kDa protein [Grapevine rupestris stem pitting-associated virus]	2 24 kDa protein [Grapevine leafroll-associated virus 2]
		1 Acanthocystis turfacea Chlorella virus 1, complete genome		2 p24 protein [Grapevine rootstock stem lesion associated virus]	1 PsbA [Synechococcus phage S-CBWM1]
				2 major capsid protein [Grapevine leafroll-associated virus 2]	1 polymerase, partial [Mint virus 1]
				2 HSP90-like protein [Grapevine rootstock stem lesion associated virus]	1 photosystem II protein D2 [Prochlorococcus phage P-SSM3]
				2 coat protein [Grapevine rootstock stem lesion associated virus]	1 photosystem II protein D1 [Cyanophage S-RIM12]
				2 coat protein duplicate [Grapevine rootstock stem lesion associated virus]	1 photosystem II D1 protein [Synechococcus phage S-SM2]
				1 PsbA [Synechococcus phage S-CBWM1]	1 photosystem II D1 protein [Synechococcus phage S-SKS1]
				1 polyprotein [Grapevine rupestris vein feathering virus]	1 p24 protein [Grapevine rootstock stem lesion associated virus]
				1 photosystem I P700 chlorophyll a apoprotein A2 [Prochlorococcus phage P-TIM68]	1 p19 protein [Grapevine rootstock stem lesion associated virus]
				1 photosystem II protein D1 [Cyanophage S-RIM12]	1 ORF B [Trichoplusia ni TED virus]
				1 photosystem II D1 protein [Synechococcus phage S-SM2]	1 major capsid protein [Grapevine leafroll-associated virus 2]
				1 photosystem II D1 protein [Synechococcus phage S-RIM8 A.HR1]	1 D1 protein [uncultured phage MedDCM-OCT-S04-C24]
				1 photosystem II D1 protein [Synechococcus phage ACG-2014f]	1 core photosystem II reaction center protein [uncultured phage MedDCM-OCT-S05-C849]
				1 photosystem D2 protein [Synechococcus phage S-CAM8]	1 coat protein duplicate [Grapevine rootstock stem lesion associated virus]
				1 ORF3 [Cycad leaf necrosis virus]	1 28 kDa coat protein [Grapevine rupestris stem pitting-associated virus]
				1 heat shock protein-70-like protein [Grapevine leafroll-associated virus 2]
				1 D1 protein [uncultured phage MedDCM-OCT-S04-C24]
				1 core photosystem II reaction center protein [uncultured phage MedDCM-OCT-S05-C849]
				1 A [Escherichia virus phiX174]
				1 8.4 kDa protein [Grapevine rupestris stem pitting-associated virus]
				1 6.3 kDa small hydrophobic protein [Grapevine leafroll-associated virus 2]
				1 12.8 kDa protein [Grapevine rupestris stem pitting-associated virus]
	31035	4 Grapevine rupestris vein feathering virus isolate Mauzac, complete genome	3 polyprotein [Grapevine rupestris vein feathering virus]	42 replicase [Grapevine rupestris stem pitting-associated virus]	16 replicase [Grapevine rupestris stem pitting-associated virus]
		3 Grapevine yellow speckle viroid 1, complete genome	1 replicase [Grapevine rupestris stem pitting-associated virus]	12 polyprotein [Grapevine rupestris vein feathering virus]	5 Reverse Transcriptase, partial [Cladosporium fulvum T-1 virus]
		2 Hop stunt viroid, complete genome		5 28 kDa coat protein [Grapevine rupestris stem pitting-associated virus]	3 24.4 kDa protein [Grapevine rupestris stem pitting-associated virus]
		2 Choristoneura fumiferana granulovirus, complete genome		4 24.4 kDa protein [Grapevine rupestris stem pitting-associated virus]	2 photosystem I P700 chlorophyll a apoprotein A2 [Prochlorococcus phage P-TIM68]
		1 Soybean leaf-associated ourmiavirus 1 isolate SaOurV1-1, partial sequence		3 photosystem I P700 chlorophyll a apoprotein A2 [Prochlorococcus phage P-TIM68]	2 28 kDa coat protein [Grapevine rupestris stem pitting-associated virus]
		1 Rupestris stem pitting associated virus-1, complete genome		3 12.8 kDa protein [Grapevine rupestris stem pitting-associated virus]	1 replicase polyprotein [Peach virus D]
		1 Prochlorococcus phage P-SSP7, complete genome		2 PsbA [Synechococcus phage S-CBWM1]	1 PsbA [Synechococcus phage S-CBWM1]
		1 Pepper chlorotic spot virus isolate 14YV733 segment L, complete sequence		1 ubiquitin [Micromonas pusilla virus 12T]	1 PsbA [Cyanophage P-TIM40]
		1 Oxbow virus strain Ng1453 glycoprotein gene, complete cds		1 ubiquitin [Marseillevirus marseillevirus]	1 photosystem I P700 chlorophyll a apoprotein A1 [Prochlorococcus phage P-TIM68]
		1 Kennedya yellow mosaic virus, complete genome		1 Reverse Transcriptase, partial [Cladosporium fulvum T-1 virus]	1 photosystem II protein D2 [Cyanophage S-RIM32]
		1 Grapevine Red Globe virus isolate Graciano-T101, complete genome		1 replicase polyprotein [Peach virus D]	1 photosystem II protein D1 [Cyanophage S-RIM12]
		1 Diolcogaster facetosa bracovirus segment 29, complete sequence		1 replicase polyprotein [Grapevine Red Globe virus]	1 photosystem II D1 protein [Synechococcus phage S-SSM5]
		1 Coliphage phi-X174, complete genome		1 PsbA [Cyanophage P-TIM40]	1 photosystem II D1 protein [Synechococcus phage S-SM2]
		1 Arthrobacter phage Coral, complete genome		1 polyprotein [Grapevine rootstock stem lesion associated virus]	1 photosystem II D1 protein [Synechococcus phage S-RIM8 A.HR1]
		1 Acanthocystis turfacea Chlorella virus 1, complete genome		1 polyprotein [Fig badnavirus 1]	1 p24 protein [Grapevine rootstock stem lesion associated virus]
				1 Pol [Equine foamy virus]	1 ORF3 [Cycad leaf necrosis virus]
				1 photosystem I P700 chlorophyll a apoprotein A1 [Prochlorococcus phage P-TIM68]	1 major capsid protein [Grapevine leafroll-associated virus 2]
				1 photosystem I iron-sulfur subunit VII [Prochlorococcus phage P-TIM68]	1 D1 protein [uncultured phage MedDCM-OCT-S04-C24]
				1 photosystem II protein D2 [Cyanophage S-RIM32]	1 core photosystem II reaction center protein [uncultured phage MedDCM-OCT-S05-C849]
				1 photosystem II protein D1 [Synechococcus phage S-WAM2]	1 core photosystem II reaction center protein [Cyanophage P-SSP2]
				1 photosystem II D1 protein [Synechococcus phage S-RIM8 A.HR1]	1 8.4 kDa protein [Grapevine rupestris stem pitting-associated virus]
				1 p24 protein [Grapevine rootstock stem lesion associated virus]	1 12.8 kDa protein [Grapevine rupestris stem pitting-associated virus]
				1 ORF B [Trichoplusia ni TED virus]
				1 major capsid protein [Grapevine leafroll-associated virus 2]
				1 env homologue [Cladosporium fulvum T-1 virus]
				1 D1 protein [uncultured phage MedDCM-OCT-S04-C24]
				1 core photosystem II reaction center protein [uncultured phage MedDCM-OCT-S05-C849]
				1 core photosystem II reaction center protein [Prochlorococcus phage P-GSP1]
				1 8.4 kDa protein [Grapevine rupestris stem pitting-associated virus]
				1 24 kDa protein [Grapevine leafroll-associated virus 2]
	31036	2 Rupestris stem pitting associated virus-1, complete genome	3 polyprotein [Grapevine rupestris vein feathering virus]	31 replicase [Grapevine rupestris stem pitting-associated virus]	15 replicase [Grapevine rupestris stem pitting-associated virus]
		2 Grapevine yellow speckle viroid 1, complete genome	2 replicase [Grapevine rupestris stem pitting-associated virus]	18 polyprotein [Grapevine rupestris vein feathering virus]	4 Reverse Transcriptase, partial [Cladosporium fulvum T-1 virus]
		2 Grapevine rupestris vein feathering virus isolate Mauzac, complete genome	1 photosystem II protein D2 [Cyanophage S-RIM50]	3 Reverse Transcriptase, partial [Cladosporium fulvum T-1 virus]	4 polyprotein [Grapevine rupestris vein feathering virus]
		2 Coliphage phi-X174, complete genome	1 photosystem II D1 protein [Synechococcus phage S-SKS1]	3 photosystem I P700 chlorophyll a apoprotein A2 [Prochlorococcus phage P-TIM68]	2 photosystem II protein D1 [Synechococcus phage S-RIP1]
		2 Choristoneura fumiferana granulovirus, complete genome	1 F [Escherichia virus phiX174]	3 24.4 kDa protein [Grapevine rupestris stem pitting-associated virus]	2 24.4 kDa protein [Grapevine rupestris stem pitting-associated virus]
		1 Shamonda virus N and NSs genes, segment S, genomic RNA, isolate Ib An 5550		2 PsbA [Synechococcus phage S-CBWM1]	1 replicase polyprotein [Peach virus D]
		1 Prochlorococcus phage P-SSP7, complete genome		2 photosystem II protein D2 [Cyanophage S-RIM32]	1 PsbA [Cyanophage P-TIM40]
		1 Pepper chlorotic spot virus isolate 14YV733 segment L, complete sequence		2 p24 protein [Grapevine rootstock stem lesion associated virus]	1 photosystem II D1 protein [Synechococcus phage S-SM2]
		1 Oxbow virus strain Ng1453 glycoprotein gene, complete cds		2 28 kDa coat protein [Grapevine rupestris stem pitting-associated virus]	1 p24 protein [Grapevine rootstock stem lesion associated virus]
		1 Hop stunt viroid, complete genome		2 12.8 kDa protein [Grapevine rupestris stem pitting-associated virus]	1 ORF3 [Cycad leaf necrosis virus]
		1 Diolcogaster facetosa bracovirus segment 29, complete sequence		1 replicase polyprotein [Peach virus D]	1 core photosystem II reaction center protein [Prochlorococcus phage P-GSP1]
		1 Cyanophage P-RSM1 genomic sequence		1 PsbA [Cyanophage P-TIM40]	1 8.4 kDa protein [Grapevine rupestris stem pitting-associated virus]
				1 polyprotein [Fig badnavirus 1]	1 28 kDa coat protein [Grapevine rupestris stem pitting-associated virus]
				1 pol [Spider monkey simian foamy virus]	1 12.8 kDa protein [Grapevine rupestris stem pitting-associated virus]
				1 photosystem I iron-sulfur subunit VII [Prochlorococcus phage P-TIM68]
				1 photosystem II protein D1 [Synechococcus phage S-RIP1]
				1 photosystem II D2 protein [Synechococcus phage ACG-2014h]
				1 photosystem II D2 protein [Synechococcus phage ACG-2014g]
				1 photosystem II D2 protein [Synechococcus phage ACG-2014d]
				1 photosystem II D1 protein [Synechococcus phage S-SM2]
				1 photosystem II D1 protein [Synechococcus phage S-RIM8 A.HR1]
				1 ORF B [Trichoplusia ni TED virus]
				1 major capsid protein [Grapevine leafroll-associated virus 2]
				1 F [Escherichia virus phiX174]
				1 core photosystem II reaction center protein [uncultured phage MedDCM-OCT-S05-C849]
				1 8.4 kDa protein [Grapevine rupestris stem pitting-associated virus]
	31044	4 Grapevine yellow speckle viroid 1, complete genome	6 polyprotein [Grapevine rupestris vein feathering virus]	27 replicase [Grapevine rupestris stem pitting-associated virus]	12 replicase [Grapevine rupestris stem pitting-associated virus]
		1 Tadarida brasiliensis circovirus 1, complete genome	5 replicase [Grapevine rupestris stem pitting-associated virus]	11 polyprotein [Grapevine rupestris vein feathering virus]	3 Reverse Transcriptase, partial [Cladosporium fulvum T-1 virus]
		1 Prochlorococcus phage P-SSP7, complete genome	1 Reverse Transcriptase, partial [Cladosporium fulvum T-1 virus]	4 28 kDa coat protein [Grapevine rupestris stem pitting-associated virus]	2 28 kDa coat protein [Grapevine rupestris stem pitting-associated virus]
		1 Pepper chlorotic spot virus isolate 14YV733 segment L, complete sequence	1 photosystem II protein D1 [Synechococcus phage S-B28]	4 24.4 kDa protein [Grapevine rupestris stem pitting-associated virus]	1 reverse transcriptase [Feline leukemia virus]
		1 Oxbow virus strain Ng1453 glycoprotein gene, complete cds	1 28 kDa coat protein [Grapevine rupestris stem pitting-associated virus]	3 Reverse Transcriptase, partial [Cladosporium fulvum T-1 virus]	1 PsbA [Synechococcus phage S-CBWM1]
		1 Hop stunt viroid, complete genome		2 PsbA [Synechococcus phage S-CBWM1]	1 PsbA [Cyanophage P-TIM40]
		1 Grapevine rupestris vein feathering virus isolate Mauzac, complete genome		2 photosystem I P700 chlorophyll a apoprotein A2 [Prochlorococcus phage P-TIM68]	1 polyprotein [Grapevine rupestris vein feathering virus]
		1 Grapevine fleck virus, complete genome		2 ORF B [Trichoplusia ni TED virus]	1 photosystem II reaction center D2 [Prochlorococcus phage MED4-213]
		1 Diolcogaster facetosa bracovirus segment 29, complete sequence		2 12.8 kDa protein [Grapevine rupestris stem pitting-associated virus]	1 photosystem II D1 protein [Synechococcus phage S-SM2]
		1 Cyanophage P-RSM1 genomic sequence		1 replicase [Phlox virus B]	1 photosystem II D1 protein [Synechococcus phage S-SKS1]
		1 Coliphage phi-X174, complete genome		1 polyprotein [Maize rayado fino virus]	1 ORF3 [Cycad leaf necrosis virus]
		1 Choristoneura fumiferana granulovirus, complete genome		1 polyprotein [Fig badnavirus 1]	1 D1 protein [uncultured phage MedDCM-OCT-S04-C24]
				1 photosystem II reaction center D2 [Prochlorococcus phage MED4-213]	1 core photosystem II reaction center protein [Cyanophage P-SSP2]
				1 photosystem II protein D2 [Cyanophage S-RIM32]	1 8.4 kDa protein [Grapevine rupestris stem pitting-associated virus]
				1 photosystem II protein D1 [Synechococcus phage S-T4]	1 24.4 kDa protein [Grapevine rupestris stem pitting-associated virus]
				1 photosystem II D1 protein [Synechococcus phage S-SM2]	1 12.8 kDa protein [Grapevine rupestris stem pitting-associated virus]
				1 photosystem II D1 protein [Synechococcus phage S-RIM8 A.HR1]
				1 D1 protein [uncultured phage MedDCM-OCT-S04-C24]
				1 D1 protein [Cyanophage S-TIM5]
				1 core photosystem II reaction center protein [uncultured phage MedDCM-OCT-S05-C849]
				1 core photosystem II reaction center protein [Cyanophage P-SSP2]
				1 8.4 kDa protein [Grapevine rupestris stem pitting-associated virus
	31052	4 Hop stunt viroid, complete genome	5 replicase [Grapevine rupestris stem pitting-associated virus]	16 replicase [Grapevine rupestris stem pitting-associated virus]	10 polyprotein [Grapevine leafroll-associated virus 2]
		4 Grapevine yellow speckle viroid 1, complete genome	4 polyprotein [Grapevine rupestris vein feathering virus]	16 polyprotein [Grapevine leafroll-associated virus 2]	8 replicase [Grapevine rootstock stem lesion associated virus]
		4 Grapevine rootstock stem lesion associated virus, complete genome	2 24.4 kDa protein [Grapevine rupestris stem pitting-associated virus]	12 replicase [Grapevine rootstock stem lesion associated virus]	5 replicase [Grapevine rupestris stem pitting-associated virus]
		2 Rupestris stem pitting associated virus-1, complete genome	1 replicase [Phlox virus S]	11 polyprotein [Grapevine rootstock stem lesion associated virus]	4 Reverse Transcriptase, partial [Cladosporium fulvum T-1 virus]
		2 Coliphage phi-X174, complete genome	1 replicase [Phlox virus B]	8 polyprotein [Grapevine rupestris vein feathering virus]	3 papain-like protease II [Grapevine rootstock stem lesion associated virus]
		1 Tadarida brasiliensis circovirus 1, complete genome	1 replicase [Grapevine rootstock stem lesion associated virus]	6 HSP70-like protein [Grapevine rootstock stem lesion associated virus]	3 papain-like protease I [Grapevine rootstock stem lesion associated virus]
		1 Soybean leaf-associated ourmiavirus 1 isolate SaOurV1-1, partial sequence	1 polyprotein [Grapevine rootstock stem lesion associated virus]	5 RNA-dependent RNA polymerase, partial [Grapevine leafroll-associated virus 2]	2 p24 protein [Grapevine rootstock stem lesion associated virus]
		1 Prochlorococcus phage P-SSP7, complete genome	1 photosystem II D1 protein [Synechococcus phage S-SM2]	5 heat shock protein-70-like protein [Grapevine leafroll-associated virus 2]	2 p19 protein [Grapevine rootstock stem lesion associated virus]
		1 Pepper chlorotic spot virus isolate 14YV733 segment L, complete sequence	1 photosystem II D1 protein [Synechococcus phage S-SKS1]	4 papain-like protease I [Grapevine rootstock stem lesion associated virus]	2 minor capsid protein [Grapevine leafroll-associated virus 2]
		1 Pandoravirus salinus, complete genome	1 ORF3 [Cycad leaf necrosis virus]	4 p19 protein [Grapevine rootstock stem lesion associated virus]	2 HSP70-like protein [Grapevine rootstock stem lesion associated virus]
		1 Only Syngen Nebraska virus 5, complete genome	1 core photosystem II reaction center protein [Cyanophage P-SSP2]	4 63 kDa protein [Grapevine leafroll-associated virus 2]	2 heat shock protein-70-like protein [Grapevine leafroll-associated virus 2]
		1 Diolcogaster facetosa bracovirus segment 29, complete sequence	1 A* [Escherichia virus phiX174]	3 HSP90-like protein [Grapevine rootstock stem lesion associated virus]	1 RNA-dependent RNA polymerase, partial [Grapevine leafroll-associated virus 2]
		1 Choristoneura fumiferana granulovirus, complete genome	1 28 kDa coat protein [Grapevine rupestris stem pitting-associated virus]	3 28 kDa coat protein [Grapevine rupestris stem pitting-associated virus]	1 replicase [Phlox virus B]
			1 12.8 kDa protein [Grapevine rupestris stem pitting-associated virus]	3 24.4 kDa protein [Grapevine rupestris stem pitting-associated virus]	1 putative multifunctional pol protein [Cestrum yellow leaf curling virus]
				2 Reverse Transcriptase, partial [Cladosporium fulvum T-1 virus]	1 polyprotein [Grapevine rupestris vein feathering virus]
				2 papain-like protease II [Grapevine rootstock stem lesion associated virus]	1 polyprotein [Grapevine rootstock stem lesion associated virus]
				2 minor capsid protein [Grapevine leafroll-associated virus 2]	1 photosystem II protein D1 [Synechococcus phage S-RIP1]
				2 major capsid protein [Grapevine leafroll-associated virus 2]	1 photosystem II D2 protein [Synechococcus phage ACG-2014h]
				2 core photosystem II reaction center protein [uncultured phage MedDCM-OCT-S05-C849]	1 photosystem II D1 protein [Synechococcus phage S-SKS1]
				2 coat protein duplicate [Grapevine rootstock stem lesion associated virus]	1 ORF B [Trichoplusia ni TED virus]
				1 reverse transcriptase [Feline leukemia virus]	1 ORF3 [Cycad leaf necrosis virus]
				1 replicase polyprotein [Yam latent virus]	1 major capsid protein [Grapevine leafroll-associated virus 2]
				1 replicase [Phlox virus B]	1 coat protein [Grapevine rootstock stem lesion associated virus]
				1 PsbA [Synechococcus phage S-CBWM1]	1 coat protein duplicate [Grapevine rootstock stem lesion associated virus]
				1 PsbA [Cyanophage P-TIM40]	1 8.4 kDa protein [Grapevine rupestris stem pitting-associated virus]
				1 photosystem II protein D1 [Synechococcus phage S-P4]	1 63 kDa protein [Grapevine leafroll-associated virus 2]
				1 photosystem II D1 protein [Synechococcus phage S-SM2]	1 24 kDa protein [Grapevine leafroll-associated virus 2]
				1 photosystem II D1 protein [Synechococcus phage S-SKS1]
				1 p24 protein [Grapevine rootstock stem lesion associated virus]
				1 ORF3 [Cycad leaf necrosis virus]
				1 coat protein [Grapevine rootstock stem lesion associated virus]
				1 8.4 kDa protein [Grapevine rupestris stem pitting-associated virus]
				1 6.3 kDa small hydrophobic protein [Grapevine leafroll-associated virus 2]
				1 12.8 kDa protein [Grapevine rupestris stem pitting-associated virus]
	31065	21 Grapevine leafroll-associated virus 6, complete genome	10 unnamed protein product [Grapevine leafroll-associated virus 6]	44 unnamed protein product [Grapevine leafroll-associated virus 6]	56 unnamed protein product [Grapevine leafroll-associated virus 6]
		5 Grapevine rootstock stem lesion associated virus, complete genome	7 replicase [Grapevine rupestris stem pitting-associated virus]	28 replicase [Grapevine rupestris stem pitting-associated virus]	12 unnamed protein product [Grapevine leafroll-associated virus 4]
		3 Grapevine yellow speckle viroid 1, complete genome	4 polyprotein [Grapevine rupestris vein feathering virus]	20 polyprotein [Grapevine leafroll-associated virus 2]	11 met/hel gene product [Grapevine leafroll-associated virus 5]
		2 Grapevine leafroll-associated virus 2 isolate 93/955, complete genome	2 p60 gene product [Grapevine leafroll-associated virus 5]	14 replicase [Grapevine rootstock stem lesion associated virus]	9 replicase [Grapevine rupestris stem pitting-associated virus]
		1 Tadarida brasiliensis circovirus 1, complete genome	1 RNA dependent RNA polymerase, partial [Grapevine leafroll-associated virus 10]	13 polyprotein [Grapevine rootstock stem lesion associated virus]	9 polyprotein [Grapevine leafroll-associated virus 2]
		1 Rupestris stem pitting associated virus-1, complete genome	1 polyprotein [Grapevine leafroll-associated virus 10]	12 met/hel gene product [Grapevine leafroll-associated virus 5]	8 replicase [Grapevine rootstock stem lesion associated virus]
		1 Prochlorococcus phage P-SSP7, complete genome	1 polyprotein [Fig badnavirus 1]	11 unnamed protein product [Grapevine leafroll-associated virus 4]	6 polyprotein [Grapevine rootstock stem lesion associated virus]
		1 Pepper chlorotic spot virus isolate 14YV733 segment L, complete sequence	1 photosystem II D1 protein [Synechococcus phage S-SKS1]	6 28 kDa coat protein [Grapevine rupestris stem pitting-associated virus]	4 p60 gene product [Grapevine leafroll-associated virus 5]
		1 Pandoravirus salinus, complete genome	1 HSP70 gene product [Grapevine leafroll-associated virus 5]	6 24.4 kDa protein [Grapevine rupestris stem pitting-associated virus]	3 Reverse Transcriptase, partial [Cladosporium fulvum T-1 virus]
		1 Oxbow virus strain Ng1453 glycoprotein gene, complete cds	1 core photosystem II reaction center protein [uncultured phage MedDCM-OCT-S05-C849]	5 RNA-dependent RNA polymerase, partial [Grapevine leafroll-associated virus 2]	3 p24 protein [Grapevine rootstock stem lesion associated virus]
		1 Hop stunt viroid, complete genome	1 60kDa protein [Grapevine leafroll-associated virus 10]	5 Reverse Transcriptase, partial [Cladosporium fulvum T-1 virus]	3 p19 protein [Grapevine rootstock stem lesion associated virus]
		1 Grapevine leafroll-associated virus 5, complete genome	1 28 kDa coat protein [Grapevine rupestris stem pitting-associated virus]	5 63 kDa protein [Grapevine leafroll-associated virus 2]	3 minor capsid protein [Grapevine leafroll-associated virus 2]
		1 Diolcogaster facetosa bracovirus segment 29, complete sequence	1 24 kDa protein [Grapevine leafroll-associated virus 2]	4 HSP90-like protein [Grapevine rootstock stem lesion associated virus]	3 HSP70 gene product [Grapevine leafroll-associated virus 5]
		1 Choristoneura fumiferana granulovirus, complete genome		4 HSP70-like protein [Grapevine rootstock stem lesion associated virus]	2 polyprotein [Grapevine leafroll-associated virus 10]
		1 Bathycoccus sp. RCC1105 virus BpV1, complete genome		4 heat shock protein-70-like protein [Grapevine leafroll-associated virus 2]	2 papain-like protease I [Grapevine rootstock stem lesion associated virus]
				3 polyprotein [Grapevine rupestris vein feathering virus]	2 HSP70-like protein [Grapevine rootstock stem lesion associated virus]
				3 polyprotein [Grapevine leafroll-associated virus 10]	2 CP gene product [Grapevine leafroll-associated virus 5]
				3 papain-like protease II [Grapevine rootstock stem lesion associated virus]	2 coat protein [Grapevine rootstock stem lesion associated virus]
				3 p60 gene product [Grapevine leafroll-associated virus 5]	2 63 kDa protein [Grapevine leafroll-associated virus 2]
				3 minor capsid protein [Grapevine leafroll-associated virus 2]	2 60kDa protein [Grapevine leafroll-associated virus 10]
				3 HSP70 gene product [Grapevine leafroll-associated virus 5]	2 24 kDa protein [Grapevine leafroll-associated virus 2]
				2 PsbA [Synechococcus phage S-CBWM1]	1 RNA-dependent RNA polymerase, partial [Grapevine leafroll-associated virus 2]
				2 papain-like protease I [Grapevine rootstock stem lesion associated virus]	1 RNA dependent RNA polymerase, partial [Grapevine leafroll-associated virus 10]
				2 coat protein [Grapevine rootstock stem lesion associated virus]	1 RdRp gene product [Grapevine leafroll-associated virus 5]
				2 coat protein duplicate [Grapevine rootstock stem lesion associated virus]	1 PsbA [Synechococcus phage S-CBWM1]
				1 RNA dependent RNA polymerase, partial [Grapevine leafroll-associated virus 10]	1 polymerase, partial [Mint virus 1]
				1 replicase polyprotein [Yam latent virus]	1 photosystem II protein D1 [Synechococcus phage S-T4]
				1 PsbA [Cyanophage P-TIM40]	1 photosystem II D2 protein [Synechococcus phage ACG-2014h]
				1 photosystem I P700 chlorophyll a apoprotein A2 [Prochlorococcus phage P-TIM68]	1 photosystem II D1 protein [Synechococcus phage S-SKS1]
				1 photosystem II protein D2 [Cyanophage S-RIM32]	1 p6 protein [Grapevine rootstock stem lesion associated virus]
				1 photosystem II protein D1 [Synechococcus phage S-T4]	1 P5 gene product [Grapevine leafroll-associated virus 5]
				1 photosystem II D2 protein [Synechococcus phage ACG-2014h]	1 ORF B [Trichoplusia ni TED virus]
				1 photosystem II D1 protein [Synechococcus phage S-SKS1]	1 ORF3 [Cycad leaf necrosis virus]
				1 ORF B [Trichoplusia ni TED virus]	1 major capsid protein [Grapevine leafroll-associated virus 2]
				1 ORF3 [Cycad leaf necrosis virus]	1 heat shock protein-70-like protein [Grapevine leafroll-associated virus 2]
				1 major capsid protein [Grapevine leafroll-associated virus 2]	1 core photosystem II reaction center protein [uncultured phage MedDCM-OCT-S05-C849]
				1 heat shock protein 70 [Grapevine leafroll-associated virus 10]	1 coat protein duplicate [Grapevine rootstock stem lesion associated virus]
				1 env homologue [Cladosporium fulvum T-1 virus]	1 8.4 kDa protein [Grapevine rupestris stem pitting-associated virus]
				1 CP gene product [Grapevine leafroll-associated virus 5]	1 28 kDa coat protein [Grapevine rupestris stem pitting-associated virus]
				1 core photosystem II reaction center protein [uncultured phage MedDCM-OCT-S05-C849]
				1 8.4 kDa protein [Grapevine rupestris stem pitting-associated virus]
				1 6.3 kDa small hydrophobic protein [Grapevine leafroll-associated virus 2]
				1 24 kDa protein [Grapevine leafroll-associated virus 2]
				1 12.8 kDa protein [Grapevine rupestris stem pitting-associated virus]
	31099	48 Grapevine leafroll-associated virus 2 isolate 93/955, complete genome	8 MET/HEL gene product [Grapevine leafroll-associated virus 1]	124 putative replicase [Grapevine virus A]	86 putative replicase [Grapevine virus A]
		42 Grapevine leafroll-associated virus 1, complete genome	7 polyprotein [Grapevine leafroll-associated virus 2]	54 replicase [Grapevine rupestris stem pitting-associated virus]	60 polyprotein [Grapevine leafroll-associated virus 2]
		41 Rupestris stem pitting associated virus-1, complete genome	5 unnamed protein product [Grapevine leafroll-associated virus 6]	48 polyprotein [Grapevine leafroll-associated virus 2]	43 MET/HEL gene product [Grapevine leafroll-associated virus 1]
		11 Grapevine leafroll-associated virus 6, complete genome	4 putative replicase [Grapevine virus A]	46 MET/HEL gene product [Grapevine leafroll-associated virus 1]	19 unnamed protein product [Grapevine leafroll-associated virus 6]
		5 Grapevine virus A, complete genome	4 HSP70 gene product [Grapevine leafroll-associated virus 1]	34 unnamed protein product [Grapevine leafroll-associated virus 6]	19 replicase [Grapevine rupestris stem pitting-associated virus]
		2 Hop stunt viroid, complete genome	3 replicase [Grapevine rupestris stem pitting-associated virus]	14 movement protein [Grapevine virus A]	16 unnamed protein product [Grapevine leafroll-associated virus 1]
		2 Grapevine yellow speckle viroid 1, complete genome	2 heat shock protein-70-like protein [Grapevine leafroll-associated virus 2]	11 unnamed protein product [Grapevine leafroll-associated virus 1]	14 63 kDa protein [Grapevine leafroll-associated virus 2]
		2 Choristoneura fumiferana granulovirus, complete genome	2 63 kDa protein [Grapevine leafroll-associated virus 2]	10 unnamed protein product [Grapevine leafroll-associated virus 4]	13 POL gene product [Grapevine leafroll-associated virus 1]
		1 Tadarida brasiliensis circovirus 1, complete genome	2 24.4 kDa protein [Grapevine rupestris stem pitting-associated virus]	10 POL gene product [Grapevine leafroll-associated virus 1]	13 heat shock protein-70-like protein [Grapevine leafroll-associated virus 2]
		1 Soybean leaf-associated ourmiavirus 1 isolate SaOurV1-1, partial sequence	1 unnamed protein product [Grapevine leafroll-associated virus 4]	10 HSP70 gene product [Grapevine leafroll-associated virus 1]	11 movement protein [Grapevine virus A]
		1 Shamonda virus N and NSs genes, segment S, genomic RNA, isolate Ib An 5550	1 RNA-dependent RNA polymerase, partial [Grapevine leafroll-associated virus 2]	9 met/hel gene product [Grapevine leafroll-associated virus 5]	11 HSP70 gene product [Grapevine leafroll-associated virus 1]
		1 Pepper chlorotic spot virus isolate 14YV733 segment L, complete sequence	1 replicase [Grapevine rootstock stem lesion associated virus]	8 heat shock protein-70-like protein [Grapevine leafroll-associated virus 2]	7 CPd1 gene product [Grapevine leafroll-associated virus 1]
		1 Pandoravirus salinus, complete genome	1 POL gene product [Grapevine leafroll-associated virus 1]	8 CPd1 gene product [Grapevine leafroll-associated virus 1]	7 coat protein [Grapevine virus A]
		1 Oxbow virus strain Ng1453 glycoprotein gene, complete cds	1 photosystem II protein D2 [Cyanophage S-RIM50]	7 CPd2 gene product [Grapevine leafroll-associated virus 1]	6 unnamed protein product [Grapevine leafroll-associated virus 4]
		1 Grapevine virus K isolate Jo RNA-dependent RNA polymerase (ORF1), hypothetical protein (ORF2), movement protein (ORF3), coat protein (ORF4), and nucleic acid binding protein (ORF5) genes, complete cds	1 met/hel gene product [Grapevine leafroll-associated virus 5]	7 coat protein [Grapevine virus A]	5 RNA-dependent RNA polymerase, partial [Grapevine leafroll-associated virus 2]
		1 Diolcogaster facetosa bracovirus segment 29, complete sequence	1 CP gene product [Grapevine leafroll-associated virus 5]	7 63 kDa protein [Grapevine leafroll-associated virus 2]	5 polyprotein [Grapevine leafroll-associated virus 10]
		1 Cyanophage P-RSM1 genomic sequence	1 24 kDa protein [Grapevine leafroll-associated virus 2]	6 RNA-dependent RNA polymerase, partial [Grapevine leafroll-associated virus 2]	5 CP gene product [Grapevine leafroll-associated virus 1]
		1 Alfalfa latent virus isolate ATCC PV-264 RNA-dependent RNA polymerase, TGB1, TGB2, TGB3, and coat protein genes, complete cds		6 photosystem I P700 chlorophyll a apoprotein A2 [Prochlorococcus phage P-TIM68]	5 CPd2 gene product [Grapevine leafroll-associated virus 1]
		1 Actinidia virus A isolate TP7-93A putative replicase (ORF1) gene, partial cds; and hypothetical protein (ORF2), movement protein (ORF3), coat protein (ORF4), and RNA-binding protein (ORF5) genes, complete cds		5 replicase, partial [Mint virus 2]	5 24 kDa protein [Grapevine leafroll-associated virus 2]
				5 28 kDa coat protein [Grapevine rupestris stem pitting-associated virus]	4 replicase [Grapevine rootstock stem lesion associated virus]
				5 24.4 kDa protein [Grapevine rupestris stem pitting-associated virus]	4 met/hel gene product [Grapevine leafroll-associated virus 5]
				5 19 kDa protein [Grapevine leafroll-associated virus 2]	3 polyprotein [Grapevine rootstock stem lesion associated virus]
				4 putative RNA binding protein [Grapevine virus A]	3 hypothetical protein [Grapevine virus A]
				3 photosystem I P700 chlorophyll a apoprotein A1 [Prochlorococcus phage P-TIM68]	3 24.4 kDa protein [Grapevine rupestris stem pitting-associated virus]
				3 CP gene product [Grapevine leafroll-associated virus 1]	2 replicase [Grapevine virus F]
				3 24 kDa protein [Grapevine leafroll-associated virus 2]	2 putative RNA binding protein [Grapevine virus A]
				2 replicase [Grapevine virus F]	2 photosystem I P700 chlorophyll a apoprotein A2 [Prochlorococcus phage P-TIM68]
				2 PsbA [Synechococcus phage S-CBWM1]	2 minor capsid protein [Grapevine leafroll-associated virus 2]
				2 polyprotein [Grapevine rootstock stem lesion associated virus]	2 major capsid protein [Grapevine leafroll-associated virus 2]
				2 polyprotein [Grapevine leafroll-associated virus 10]	2 coat protein duplicate [Grapevine rootstock stem lesion associated virus]
				2 p60 gene product [Grapevine leafroll-associated virus 5]	2 19 kDa protein [Grapevine leafroll-associated virus 2]
				2 major capsid protein [Grapevine leafroll-associated virus 2]	1 putative replicase [Grapevine virus B]
				2 hypothetical protein [Grapevine virus A]	1 PsbA [Synechococcus phage S-CBWM1]
				2 CP gene product [Grapevine leafroll-associated virus 5]	1 PsbA [Cyanophage P-TIM40]
				2 6.3 kDa small hydrophobic protein [Grapevine leafroll-associated virus 2]	1 photosystem I P700 chlorophyll a apoprotein A1 [Prochlorococcus phage P-TIM68]
				2 60kDa protein [Grapevine leafroll-associated virus 10]	1 photosystem II reaction center protein PsbA/D1 [Cyanophage NATL1A-7]
				2 12.8 kDa protein [Grapevine rupestris stem pitting-associated virus]	1 photosystem II protein D2 [Cyanophage S-RIM32]
				1 RNA polymerase [Grapevine berry inner necrosis virus]	1 p60 gene product [Grapevine leafroll-associated virus 5]
				1 RNA dependent RNA polymerase, partial [Grapevine leafroll-associated virus 10]	1 HSP90-like protein [Grapevine rootstock stem lesion associated virus]
				1 RNA-dependent RNA polymerase [Grapevine virus K]	1 D1 protein [uncultured phage MedDCM-OCT-S04-C24]
				1 replicase [Phlox virus S]	1 CP gene product [Grapevine leafroll-associated virus 5]
				1 Replicase [Grapevine virus J]	1 8.4 kDa protein [Grapevine rupestris stem pitting-associated virus]
				1 replicase [Grapevine rootstock stem lesion associated virus]	1 6.3 kDa small hydrophobic protein [Grapevine leafroll-associated virus 2]
				1 RdRp gene product [Grapevine leafroll-associated virus 5]	1 28 kDa coat protein [Grapevine rupestris stem pitting-associated virus]
				1 putative replicase [Grapevine virus H]	1 12.8 kDa protein [Grapevine rupestris stem pitting-associated virus]
				1 putative DNA directed RNA polymerase largest subunit [Aureococcus anophagefferens virus]
				1 PsbA [Cyanophage P-TIM40]
				1 photosystem II reaction center protein PsbA/D1 [Cyanophage NATL1A-7]
				1 photosystem II protein D2 [Cyanophage S-RIM32]
				1 photosystem II protein D1 [Cyanophage S-RIM12]
				1 photosystem II D2 protein [Synechococcus phage S-SSM5]
				1 photosystem II D1 protein [Synechococcus phage Syn19]
				1 photosystem II D1 protein [Synechococcus phage S-SKS1]
				1 p24 protein [Grapevine rootstock stem lesion associated virus]
				1 NADH dehydrogenase subunit I [Prochlorococcus phage P-TIM68]
				1 minor capsid protein [Grapevine leafroll-associated virus 2]
				1 HSP70 gene product [Grapevine leafroll-associated virus 5]
				1 D1 protein [uncultured phage MedDCM-OCT-S04-C24]
				1 coat protein [Grapevine rootstock stem lesion associated virus]
				1 coat protein duplicate [Grapevine rootstock stem lesion associated virus]
				1 8.4 kDa protein [Grapevine rupestris stem pitting-associated virus]
#3	32000	1 Soybean leaf-associated ourmiavirus 1 isolate SaOurV1-1, partial sequence	1 photosystem II protein D1 [Synechococcus phage S-B28]	1 core photosystem II reaction center protein [uncultured phage MedDCM-OCT-S05-C849]
		1 Pepper chlorotic spot virus isolate 14YV733 segment L, complete sequence
		1 Hop stunt viroid, complete genome
		1 Grapevine leafroll-associated virus 2 isolate 93/955, complete genome
		1 Diolcogaster facetosa bracovirus segment 29, complete sequence
		1 Choristoneura fumiferana granulovirus, complete genome
	32001	2 Choristoneura fumiferana granulovirus, complete genome	1 replicase [Grapevine rupestris stem pitting-associated virus]	2 Reverse Transcriptase, partial [Cladosporium fulvum T-1 virus]	2 Reverse Transcriptase, partial [Cladosporium fulvum T-1 virus]
		1 Tadarida brasiliensis circovirus 1, complete genome	1 p24 protein [Grapevine rootstock stem lesion associated virus]	1 replicase [Grapevine rupestris stem pitting-associated virus]	1 photosystem II D1 protein [Synechococcus phage S-SKS1]
		1 Pepper chlorotic spot virus isolate 14YV733 segment L, complete sequence	1 p19 protein [Grapevine rootstock stem lesion associated virus]	1 PsbA [Synechococcus phage S-CBWM1]	1 D1 protein [uncultured phage MedDCM-OCT-S04-C24]
		1 Oxbow virus strain Ng1453 glycoprotein gene, complete cds	1 ORF B [Trichoplusia ni TED virus]	1 polyprotein [Birch leaf roll-associated virus]
		1 Hop stunt viroid, complete genome	1 env homologue [Cladosporium fulvum T-1 virus]	1 photosystem I P700 chlorophyll a apoprotein A2 [Prochlorococcus phage P-TIM68]
		1 Grapevine yellow speckle viroid 1, complete genome	1 core photosystem II reaction center protein [uncultured phage MedDCM-OCT-S05-C849]	1 photosystem II D1 protein [Synechococcus phage S-SKS1]
		1 Grapevine rootstock stem lesion associated virus, complete genome	1 24 kDa protein [Grapevine leafroll-associated virus 2]	1 p24 protein [Grapevine rootstock stem lesion associated virus]
		1 Diolcogaster facetosa bracovirus segment 29, complete sequence	1 24.4 kDa protein [Grapevine rupestris stem pitting-associated virus]	1 D1 protein [uncultured phage MedDCM-OCT-S04-C24]
				1 8.4 kDa protein [Grapevine rupestris stem pitting-associated virus]
				1 24 kDa protein [Grapevine leafroll-associated virus 2]
				1 24.4 kDa protein [Grapevine rupestris stem pitting-associated virus]
	32002	6 Grapevine leafroll-associated virus 6, complete genome	4 unnamed protein product [Grapevine leafroll-associated virus 4]	8 unnamed protein product [Grapevine leafroll-associated virus 6]	1 putative replicase [Grapevine virus A]
		5 Grapevine leafroll-associated virus 5, complete genome	3 putative replicase [Grapevine virus A]	5 putative replicase [Grapevine virus A]	1 photosystem II D1 protein [Synechococcus phage S-SM2]
		3 Hop stunt viroid, complete genome	3 movement protein [Grapevine virus A]	5 movement protein [Grapevine virus A]	1 movement protein [Grapevine virus A]
		3 Grapevine yellow speckle viroid 1, complete genome	3 met/hel gene product [Grapevine leafroll-associated virus 5]	4 coat protein [Grapevine virus A]	1 D1 protein [uncultured phage MedDCM-OCT-S04-C24]
		3 Grapevine virus A, complete genome	1 unnamed protein product [Grapevine leafroll-associated virus 6]	3 CP gene product [Grapevine leafroll-associated virus 5]	1 coat protein [Grapevine virus A]
			1 photosystem II D2 protein [Synechococcus phage ACG-2014h]	2 unnamed protein product [Grapevine leafroll-associated virus 4]	1 60kDa protein [Grapevine leafroll-associated virus 10]
			1 photosystem II D2 protein [Synechococcus phage ACG-2014g]	2 putative RNA binding protein [Grapevine virus A]
			1 photosystem II D1 protein [Synechococcus phage S-SSM5]	2 met/hel gene product [Grapevine leafroll-associated virus 5]
			1 photosystem II D1 protein [Synechococcus phage S-PM2]	2 core photosystem II reaction center protein [uncultured phage MedDCM-OCT-S05-C849]
			1 coat protein [Grapevine virus A]	1 Reverse Transcriptase, partial [Cladosporium fulvum T-1 virus]
				1 RdRp gene product [Grapevine leafroll-associated virus 5]
				1 photosystem II D2 protein [Synechococcus phage ACG-2014h]
				1 photosystem II D2 protein [Synechococcus phage ACG-2014g]
				1 photosystem II D1 protein [Synechococcus phage S-SKS1]
				1 p60 gene product [Grapevine leafroll-associated virus 5]
				1 CPm gene product [Grapevine leafroll-associated virus 5]
				1 Coat protein [Grapevine virus J]
				1 60kDa protein [Grapevine leafroll-associated virus 10]
	32003	2 Hop stunt viroid, complete genome	3 replicase [Grapevine rupestris stem pitting-associated virus]	7 replicase [Grapevine rupestris stem pitting-associated virus]	3 Reverse Transcriptase, partial [Cladosporium fulvum T-1 virus]
		2 Grapevine yellow speckle viroid 1, complete genome	1 photosystem II protein D1 [Synechococcus phage S-B28]	5 Reverse Transcriptase, partial [Cladosporium fulvum T-1 virus]	1 replicase [Grapevine rupestris stem pitting-associated virus]
		2 Diolcogaster facetosa bracovirus segment 29, complete sequence	1 photosystem II D1 protein [Synechococcus phage S-SM2]	1 replicase [Phlox virus B]	1 PsbA [Synechococcus phage S-CBWM1]
		1 Tadarida brasiliensis circovirus 1, complete genome	1 photosystem II D1 protein [Synechococcus phage S-SKS1]	1 photosystem I P700 chlorophyll a apoprotein A2 [Prochlorococcus phage P-TIM68]	1 photosystem II D1 protein [Synechococcus phage S-SM2]
		1 Soybean leaf-associated ourmiavirus 1 isolate SaOurV1-1, partial sequence	1 core photosystem II reaction center protein [uncultured phage MedDCM-OCT-S05-C849]	1 photosystem II protein D1 [Synechococcus phage S-WAM2]	1 photosystem II D1 protein [Synechococcus phage S-SKS1]
		1 Shamonda virus N and NSs genes, segment S, genomic RNA, isolate Ib An 5550		1 photosystem II protein D1 [Synechococcus phage S-T4]
		1 Rupestris stem pitting associated virus-1, complete genome		1 photosystem II D1 protein [Synechococcus phage S-SM2]
		1 Pepper chlorotic spot virus isolate 14YV733 segment L, complete sequence		1 photosystem II D1 protein [Synechococcus phage S-SKS1]
		1 Oxbow virus strain Ng1453 glycoprotein gene, complete cds		1 ORF B [Trichoplusia ni TED virus]
		1 Choristoneura fumiferana granulovirus, complete genome		1 env homologue [Cladosporium fulvum T-1 virus]
				1 D1 protein [uncultured phage MedDCM-OCT-S04-C24]
				1 core photosystem II reaction center protein [Prochlorococcus phage P-GSP1]
				1 24.4 kDa protein [Grapevine rupestris stem pitting-associated virus]
				1 12.8 kDa protein [Grapevine rupestris stem pitting-associated virus]
	32007	220 Grapevine leafroll-associated virus 2 isolate 93/955, complete genome	39 polyprotein [Grapevine leafroll-associated virus 2]	135 polyprotein [Grapevine leafroll-associated virus 2]	156 polyprotein [Grapevine leafroll-associated virus 2]
		17 Grapevine fleck virus, complete genome	30 putative replicase [Grapevine virus B]	33 putative replicase [Grapevine virus B]	34 heat shock protein-70-like protein [Grapevine leafroll-associated virus 2]
		4 Grapevine virus B, complete genome	14 replicase [Grapevine rootstock stem lesion associated virus]	30 replicase [Grapevine rootstock stem lesion associated virus]	30 63 kDa protein [Grapevine leafroll-associated virus 2]
		4 Grapevine rootstock stem lesion associated virus, complete genome	14 replicase [Grapevine fleck virus]	26 heat shock protein-70-like protein [Grapevine leafroll-associated virus 2]	29 putative replicase [Grapevine virus B]
		2 Hop stunt viroid, complete genome	10 polyprotein [Grapevine rootstock stem lesion associated virus]	24 63 kDa protein [Grapevine leafroll-associated virus 2]	25 replicase [Grapevine rootstock stem lesion associated virus]
		1 Tadarida brasiliensis circovirus 1, complete genome	10 63 kDa protein [Grapevine leafroll-associated virus 2]	20 polyprotein [Grapevine rootstock stem lesion associated virus]	17 polyprotein [Grapevine rootstock stem lesion associated virus]
		1 Switchgrass mosaic virus, complete genome	6 putative movement protein [Grapevine virus B]	18 replicase [Grapevine fleck virus]	14 RNA-dependent RNA polymerase, partial [Grapevine leafroll-associated virus 2]
		1 Pepper chlorotic spot virus isolate 14YV733 segment L, complete sequence	6 HSP70-like protein [Grapevine rootstock stem lesion associated virus]	14 RNA-dependent RNA polymerase, partial [Grapevine leafroll-associated virus 2]	14 24 kDa protein [Grapevine leafroll-associated virus 2]
		1 Peach virus D isolate SK, complete genome	5 RNA-dependent RNA polymerase, partial [Grapevine leafroll-associated virus 2]	11 HSP70-like protein [Grapevine rootstock stem lesion associated virus]	10 replicase [Grapevine fleck virus]
		1 Grapevine yellow speckle viroid 1, complete genome	5 heat shock protein-70-like protein [Grapevine leafroll-associated virus 2]	9 major capsid protein [Grapevine leafroll-associated virus 2]	9 major capsid protein [Grapevine leafroll-associated virus 2]
		1 Cyanophage P-RSM1 genomic sequence	2 putative RNA binding protein [Grapevine virus B]	9 24 kDa protein [Grapevine leafroll-associated virus 2]	8 HSP70-like protein [Grapevine rootstock stem lesion associated virus]
		1 Choristoneura fumiferana granulovirus, complete genome	2 coat protein [Grapevine fleck virus]	7 HSP90-like protein [Grapevine rootstock stem lesion associated virus]	6 putative movement protein [Grapevine virus B]
		1 Acanthocystis turfacea Chlorella virus 1, complete genome	2 coat protein duplicate [Grapevine rootstock stem lesion associated virus]	5 minor capsid protein [Grapevine leafroll-associated virus 2]	6 minor capsid protein [Grapevine leafroll-associated virus 2]
			1 RNA-dependent RNA polymerase [Arracacha virus 1]	5 coat protein duplicate [Grapevine rootstock stem lesion associated virus]	5 p24 protein [Grapevine rootstock stem lesion associated virus]
			1 putative replicase, partial [Actinidia virus A]	5 19 kDa protein [Grapevine leafroll-associated virus 2]	5 19 kDa protein [Grapevine leafroll-associated virus 2]
			1 photosystem II protein D1 [Synechococcus phage S-T4]	4 putative movement protein [Grapevine virus B]	4 putative RNA binding protein [Grapevine virus B]
			1 papain-like protease I [Grapevine rootstock stem lesion associated virus]	4 papain-like protease I [Grapevine rootstock stem lesion associated virus]	4 HSP90-like protein [Grapevine rootstock stem lesion associated virus]
			1 p6 protein [Grapevine rootstock stem lesion associated virus]	3 Reverse Transcriptase, partial [Cladosporium fulvum T-1 virus]	4 coat protein [Grapevine virus B]
			1 p19 protein [Grapevine rootstock stem lesion associated virus]	3 putative RNA binding protein [Grapevine virus B]	3 hypothetical protein GVBgp2 [Grapevine virus B]
			1 major capsid protein [Grapevine leafroll-associated virus 2]	3 papain-like protease II [Grapevine rootstock stem lesion associated virus]	2 Reverse Transcriptase, partial [Cladosporium fulvum T-1 virus]
			1 hypothetical protein GVBgp2 [Grapevine virus B]	3 p24 protein [Grapevine rootstock stem lesion associated virus]	2 papain-like protease II [Grapevine rootstock stem lesion associated virus]
			1 coat protein [Grapevine virus B]	3 coat protein [Grapevine rootstock stem lesion associated virus]	2 p19 protein [Grapevine rootstock stem lesion associated virus]
				3 6.3 kDa small hydrophobic protein [Grapevine leafroll-associated virus 2]	2 coat protein duplicate [Grapevine rootstock stem lesion associated virus]
				2 p19 protein [Grapevine rootstock stem lesion associated virus]	2 6.3 kDa small hydrophobic protein [Grapevine leafroll-associated virus 2]
				2 hypothetical protein GVBgp2 [Grapevine virus B]	1 RNA-dependent RNA polymerase [Arracacha virus 1]
				2 coat protein [Grapevine virus B]	1 replicase [Grapevine virus E]
				2 coat protein [Grapevine fleck virus]	1 putative replicase, partial [Actinidia virus A]
				1 RNA-dependent RNA polymerase [Turnip yellow mosaic virus]	1 papain-like protease I [Grapevine rootstock stem lesion associated virus]
				1 photosystem II protein D1 [Synechococcus phage S-T4]	1 p6 protein [Grapevine rootstock stem lesion associated virus]
				1 p6 protein [Grapevine rootstock stem lesion associated virus]	1 coat protein [Grapevine rootstock stem lesion associated virus]
				1 ORF B [Trichoplusia ni TED virus]	1 coat protein [Grapevine fleck virus]
				1 env homologue [Cladosporium fulvum T-1 virus]	1 1b [Tobacco virus 1]
					1 1b [Carrot yellow leaf virus]
	32010	232 Grapevine leafroll-associated virus 2 isolate 93/955, complete genome	65 polyprotein [Grapevine leafroll-associated virus 2]	133 polyprotein [Grapevine leafroll-associated virus 2]	134 polyprotein [Grapevine leafroll-associated virus 2]
		4 Grapevine virus B, complete genome	29 putative replicase [Grapevine virus B]	34 replicase [Grapevine rootstock stem lesion associated virus]	33 heat shock protein-70-like protein [Grapevine leafroll-associated virus 2]
		4 Grapevine rootstock stem lesion associated virus, complete genome	25 replicase [Grapevine rootstock stem lesion associated virus]	27 putative replicase [Grapevine virus B]	28 replicase [Grapevine rootstock stem lesion associated virus]
		4 Grapevine fleck virus, complete genome	18 polyprotein [Grapevine rootstock stem lesion associated virus]	25 heat shock protein-70-like protein [Grapevine leafroll-associated virus 2]	23 63 kDa protein [Grapevine leafroll-associated virus 2]
		3 Hop stunt viroid, complete genome	16 heat shock protein-70-like protein [Grapevine leafroll-associated virus 2]	24 63 kDa protein [Grapevine leafroll-associated virus 2]	20 polyprotein [Grapevine rootstock stem lesion associated virus]
		1 Tadarida brasiliensis circovirus 1, complete genome	13 RNA-dependent RNA polymerase, partial [Grapevine leafroll-associated virus 2]	22 polyprotein [Grapevine rootstock stem lesion associated virus]	15 RNA-dependent RNA polymerase, partial [Grapevine leafroll-associated virus 2]
		1 Shamonda virus N and NSs genes, segment S, genomic RNA, isolate Ib An 5550	12 63 kDa protein [Grapevine leafroll-associated virus 2]	15 RNA-dependent RNA polymerase, partial [Grapevine leafroll-associated virus 2]	15 putative replicase [Grapevine virus B]
		1 Pepper chlorotic spot virus isolate 14YV733 segment L, complete sequence	7 HSP70-like protein [Grapevine rootstock stem lesion associated virus]	11 HSP70-like protein [Grapevine rootstock stem lesion associated virus]	15 24 kDa protein [Grapevine leafroll-associated virus 2]
		1 Grapevine yellow speckle viroid 1, complete genome	6 HSP90-like protein [Grapevine rootstock stem lesion associated virus]	8 major capsid protein [Grapevine leafroll-associated virus 2]	9 minor capsid protein [Grapevine leafroll-associated virus 2]
		1 Diolcogaster facetosa bracovirus segment 29, complete sequence	5 putative movement protein [Grapevine virus B]	8 24 kDa protein [Grapevine leafroll-associated virus 2]	9 major capsid protein [Grapevine leafroll-associated virus 2]
		1 Choristoneura fumiferana granulovirus, complete genome	5 coat protein duplicate [Grapevine rootstock stem lesion associated virus]	7 19 kDa protein [Grapevine leafroll-associated virus 2]	9 HSP70-like protein [Grapevine rootstock stem lesion associated virus]
			4 coat protein [Grapevine virus B]	6 putative movement protein [Grapevine virus B]	6 HSP90-like protein [Grapevine rootstock stem lesion associated virus]
			3 replicase [Grapevine fleck virus]	6 minor capsid protein [Grapevine leafroll-associated virus 2]	4 putative movement protein [Grapevine virus B]
			3 putative RNA binding protein [Grapevine virus B]	5 HSP90-like protein [Grapevine rootstock stem lesion associated virus]	4 coat protein [Grapevine virus B]
			3 minor capsid protein [Grapevine leafroll-associated virus 2]	5 coat protein [Grapevine virus B]	4 19 kDa protein [Grapevine leafroll-associated virus 2]
			3 24 kDa protein [Grapevine leafroll-associated virus 2]	5 coat protein duplicate [Grapevine rootstock stem lesion associated virus]	3 p19 protein [Grapevine rootstock stem lesion associated virus]
			2 papain-like protease II [Grapevine rootstock stem lesion associated virus]	4 papain-like protease II [Grapevine rootstock stem lesion associated virus]	3 coat protein duplicate [Grapevine rootstock stem lesion associated virus]
			2 papain-like protease I [Grapevine rootstock stem lesion associated virus]	4 p24 protein [Grapevine rootstock stem lesion associated virus]	2 RNA-dependent RNA polymerase [Arracacha virus 1]
			2 19 kDa protein [Grapevine leafroll-associated virus 2]	3 replicase [Grapevine fleck virus]	2 putative RNA binding protein [Grapevine virus B]
			1 photosystem II protein D1 [Synechococcus phage S-B28]	3 p19 protein [Grapevine rootstock stem lesion associated virus]	2 papain-like protease II [Grapevine rootstock stem lesion associated virus]
			1 p6 protein [Grapevine rootstock stem lesion associated virus]	3 6.3 kDa small hydrophobic protein [Grapevine leafroll-associated virus 2]	2 p24 protein [Grapevine rootstock stem lesion associated virus]
			1 p24 protein [Grapevine rootstock stem lesion associated virus]	2 Reverse Transcriptase, partial [Cladosporium fulvum T-1 virus]	1 Reverse Transcriptase, partial [Cladosporium fulvum T-1 virus]
			1 p19 protein [Grapevine rootstock stem lesion associated virus]	2 putative RNA binding protein [Grapevine virus B]	1 p6 protein [Grapevine rootstock stem lesion associated virus]
			1 major capsid protein [Grapevine leafroll-associated virus 2]	2 hypothetical protein GVBgp2 [Grapevine virus B]	1 hypothetical protein GVBgp2 [Grapevine virus B]
			1 hypothetical protein GVBgp2 [Grapevine virus B]	2 coat protein [Grapevine rootstock stem lesion associated virus]	1 coat protein [Grapevine rootstock stem lesion associated virus]
			1 core photosystem II reaction center protein [uncultured phage MedDCM-OCT-S05-C849]	1 replicase [Grapevine rupestris stem pitting-associated virus]	1 coat protein [Actinidia virus A]
			1 core photosystem II reaction center protein [Cyanophage P-SSP2]	1 putative replicase [Grapevine virus A]	1 6.3 kDa small hydrophobic protein [Grapevine leafroll-associated virus 2]
			1 coat protein [Grapevine rootstock stem lesion associated virus]	1 putative nucleic acid binding protein [Grapevine virus E]
			1 6.3 kDa small hydrophobic protein [Grapevine leafroll-associated virus 2]	1 papain-like protease I [Grapevine rootstock stem lesion associated virus]
	32013	9 Grapevine fleck virus, complete genome	7 replicase [Grapevine fleck virus]	11 replicase [Grapevine fleck virus]	4 replicase [Grapevine fleck virus]
		3 Grapevine yellow speckle viroid 1, complete genome	2 replicase [Grapevine rupestris stem pitting-associated virus]	5 Reverse Transcriptase, partial [Cladosporium fulvum T-1 virus]	2 Reverse Transcriptase, partial [Cladosporium fulvum T-1 virus]
		2 Choristoneura fumiferana granulovirus, complete genome	1 photosystem II D1 protein [Synechococcus phage S-SM2]	5 replicase [Grapevine rupestris stem pitting-associated virus]	1 replicase [Grapevine rupestris stem pitting-associated virus]
		1 Pepper chlorotic spot virus isolate 14YV733 segment L, complete sequence	1 photosystem II D1 protein [Synechococcus phage S-SKS1]	1 reverse transcriptase [Feline leukemia virus]	1 photosystem II protein D1 [Synechococcus phage S-RIP1]
		1 Peach virus D isolate SK, complete genome	1 coat protein [Grapevine fleck virus]	1 polyprotein [Birch leaf roll-associated virus]	1 photosystem II D1 protein [Synechococcus phage S-SKS1]
		1 Oxbow virus strain Ng1453 glycoprotein gene, complete cds	1 28 kDa coat protein [Grapevine rupestris stem pitting-associated virus]	1 photosystem II protein D1 [Synechococcus phage S-T4]
		1 Hop stunt viroid, complete genome	1 24.4 kDa protein [Grapevine rupestris stem pitting-associated virus]	1 photosystem II protein D1 [Synechococcus phage S-RIP1]
		1 Diolcogaster facetosa bracovirus segment 29, complete sequence		1 photosystem II D1 protein [Synechococcus phage S-SKS1]
				1 env homologue [Cladosporium fulvum T-1 virus]
				1 coat protein [Grapevine fleck virus]
				1 28 kDa coat protein [Grapevine rupestris stem pitting-associated virus]
	32014	178 Grapevine leafroll-associated virus 2 isolate 93/955, complete genome	63 polyprotein [Grapevine leafroll-associated virus 2]	84 polyprotein [Grapevine leafroll-associated virus 2]	75 polyprotein [Grapevine leafroll-associated virus 2]
		18 Grapevine virus B, complete genome	18 heat shock protein-70-like protein [Grapevine leafroll-associated virus 2]	18 heat shock protein-70-like protein [Grapevine leafroll-associated virus 2]	19 63 kDa protein [Grapevine leafroll-associated virus 2]
		3 Grapevine leafroll-associated virus 6, complete genome	14 putative replicase [Grapevine virus B]	17 63 kDa protein [Grapevine leafroll-associated virus 2]	18 heat shock protein-70-like protein [Grapevine leafroll-associated virus 2]
		3 Grapevine leafroll-associated virus 5, complete genome	11 63 kDa protein [Grapevine leafroll-associated virus 2]	11 putative replicase [Grapevine virus B]	11 RNA-dependent RNA polymerase, partial [Grapevine leafroll-associated virus 2]
		1 Shamonda virus N and NSs genes, segment S, genomic RNA, isolate Ib An 5550	9 replicase [Grapevine rootstock stem lesion associated virus]	10 RNA-dependent RNA polymerase, partial [Grapevine leafroll-associated virus 2]	11 replicase [Grapevine rootstock stem lesion associated virus]
		1 Pepper chlorotic spot virus isolate 14YV733 segment L, complete sequence	7 RNA-dependent RNA polymerase, partial [Grapevine leafroll-associated virus 2]	9 24 kDa protein [Grapevine leafroll-associated virus 2]	8 minor capsid protein [Grapevine leafroll-associated virus 2]
		1 Hop stunt viroid, complete genome	7 polyprotein [Grapevine rootstock stem lesion associated virus]	7 replicase [Grapevine rootstock stem lesion associated virus]	6 24 kDa protein [Grapevine leafroll-associated virus 2]
		1 Grapevine virus A, complete genome	7 met/hel gene product [Grapevine leafroll-associated virus 5]	7 minor capsid protein [Grapevine leafroll-associated virus 2]	5 major capsid protein [Grapevine leafroll-associated virus 2]
		1 Grapevine rootstock stem lesion associated virus, complete genome	6 putative movement protein [Grapevine virus B]	6 putative movement protein [Grapevine virus B]	5 19 kDa protein [Grapevine leafroll-associated virus 2]
		1 Grapevine leafroll-associated virus 4, complete genome	5 unnamed protein product [Grapevine leafroll-associated virus 6]	6 major capsid protein [Grapevine leafroll-associated virus 2]	2 putative replicase [Grapevine virus B]
		1 Diolcogaster facetosa bracovirus segment 29, complete sequence	5 coat protein [Grapevine virus B]	6 19 kDa protein [Grapevine leafroll-associated virus 2]	2 coat protein [Grapevine rootstock stem lesion associated virus]
		1 Choristoneura fumiferana granulovirus, complete genome	4 putative replicase [Grapevine virus A]	5 coat protein [Grapevine virus B]	1 putative replicase [Grapevine virus A]
			3 putative RNA binding protein [Grapevine virus B]	4 unnamed protein product [Grapevine leafroll-associated virus 6]	1 polyprotein [Grapevine rootstock stem lesion associated virus]
			3 24 kDa protein [Grapevine leafroll-associated virus 2]	4 HSP90-like protein [Grapevine rootstock stem lesion associated virus]	1 HSP90-like protein [Grapevine rootstock stem lesion associated virus]
			3 19 kDa protein [Grapevine leafroll-associated virus 2]	2 polyprotein [Grapevine rootstock stem lesion associated virus]	1 HSP70-like protein [Grapevine rootstock stem lesion associated virus]
			2 minor capsid protein [Grapevine leafroll-associated virus 2]	2 met/hel gene product [Grapevine leafroll-associated virus 5]	1 HSP70 [Carnation yellow fleck virus]
			2 major capsid protein [Grapevine leafroll-associated virus 2]	2 hypothetical protein GVBgp2 [Grapevine virus B]	1 coat protein [Grapevine virus B]
			2 hypothetical protein GVBgp2 [Grapevine virus B]	2 coat protein duplicate [Grapevine rootstock stem lesion associated virus]	1 capsid protein [Grapevine virus D]
			2 coat protein duplicate [Grapevine rootstock stem lesion associated virus]	2 6.3 kDa small hydrophobic protein [Grapevine leafroll-associated virus 2]	1 6.3 kDa small hydrophobic protein [Grapevine leafroll-associated virus 2]
			1 replicase [Grapevine virus E]	1 replicase [Grapevine virus E]
			1 RdRp gene product [Grapevine leafroll-associated virus 5]	1 putative RNA binding protein [Grapevine virus B]
			1 putative RNA binding protein [Grapevine virus A]	1 putative RNA binding protein [Grapevine virus A]
			1 polyprotein [Grapevine leafroll-associated virus 10]	1 putative replicase [Grapevine virus A]
			1 photosystem II D1 protein [Synechococcus phage S-SM2]	1 movement protein [Grapevine virus A]
			1 p19 protein [Grapevine rootstock stem lesion associated virus]	1 capsid protein [Grapevine virus D]
			1 movement protein [Grapevine virus A]
			1 HSP90-like protein [Grapevine rootstock stem lesion associated virus]
			1 HSP70-like protein [Grapevine rootstock stem lesion associated virus]
			1 coat protein [Grapevine virus A]
			1 6.3 kDa small hydrophobic protein [Grapevine leafroll-associated virus 2]
	32017	51 Grapevine leafroll-associated virus 5, complete genome	5 unnamed protein product [Grapevine leafroll-associated virus 6]	24 met/hel gene product [Grapevine leafroll-associated virus 5]	13 met/hel gene product [Grapevine leafroll-associated virus 5]
		17 Grapevine leafroll-associated virus 6, complete genome	4 unnamed protein product [Grapevine leafroll-associated virus 4]	17 unnamed protein product [Grapevine leafroll-associated virus 6]	8 unnamed protein product [Grapevine leafroll-associated virus 6]
		3 Grapevine yellow speckle viroid 1, complete genome	3 replicase [Grapevine rupestris stem pitting-associated virus]	8 replicase [Grapevine rupestris stem pitting-associated virus]	7 RdRp gene product [Grapevine leafroll-associated virus 5]
		2 Grapevine leafroll-associated virus 4, complete genome	3 met/hel gene product [Grapevine leafroll-associated virus 5]	8 RdRp gene product [Grapevine leafroll-associated virus 5]	3 p60 gene product [Grapevine leafroll-associated virus 5]
		2 Diolcogaster facetosa bracovirus segment 29, complete sequence	3 HSP70 gene product [Grapevine leafroll-associated virus 5]	5 unnamed protein product [Grapevine leafroll-associated virus 4]	2 unnamed protein product [Grapevine leafroll-associated virus 4]
		1 Tadarida brasiliensis circovirus 1, complete genome	2 RdRp gene product [Grapevine leafroll-associated virus 5]	5 p60 gene product [Grapevine leafroll-associated virus 5]	2 Reverse Transcriptase, partial [Cladosporium fulvum T-1 virus]
		1 Prochlorococcus phage P-SSP7, complete genome	2 CP gene product [Grapevine leafroll-associated virus 5]	5 HSP70 gene product [Grapevine leafroll-associated virus 5]	2 PsbA [Synechococcus phage S-CBWM1]
		1 Pepper chlorotic spot virus isolate 14YV733 segment L, complete sequence	1 CPm gene product [Grapevine leafroll-associated virus 5]	5 CP gene product [Grapevine leafroll-associated virus 5]	2 CPm gene product [Grapevine leafroll-associated virus 5]
		1 Oxbow virus strain Ng1453 glycoprotein gene, complete cds	1 core photosystem II reaction center protein [uncultured phage MedDCM-OCT-S05-C849]	3 Reverse Transcriptase, partial [Cladosporium fulvum T-1 virus]	2 CP gene product [Grapevine leafroll-associated virus 5]
		1 Hop stunt viroid, complete genome		2 CPm gene product [Grapevine leafroll-associated virus 5]	1 replicase [Grapevine rupestris stem pitting-associated virus]
		1 Escherichia phage 121Q, complete genome		1 RNA dependent RNA polymerase, partial [Grapevine leafroll-associated virus 10]	1 polyprotein [Rubus yellow net virus]
		1 Choristoneura fumiferana granulovirus, complete genome		1 replicase [Phlox virus B]	1 photosystem II protein D1 [Synechococcus phage S-RIP1]
				1 PsbA [Synechococcus phage S-CBWM1]	1 ORF B [Trichoplusia ni TED virus]
				1 polyprotein [Rubus yellow net virus]	1 core photosystem II reaction center protein [uncultured phage MedDCM-OCT-S05-C849]
				1 polyprotein [Birch leaf roll-associated virus]	1 8.4 kDa protein [Grapevine rupestris stem pitting-associated virus]
				1 photosystem II protein D1 [Synechococcus phage S-RIP1]
				1 photosystem II protein D1 [Cyanophage S-RIM12]
				1 photosystem II D1 protein [Synechococcus phage S-SM2]
				1 photosystem II D1 protein [Synechococcus phage S-SKS1]
				1 env homologue [Cladosporium fulvum T-1 virus]
				1 core photosystem II reaction center protein [uncultured phage MedDCM-OCT-S05-C849]
				1 8.4 kDa protein [Grapevine rupestris stem pitting-associated virus]
				1 28 kDa coat protein [Grapevine rupestris stem pitting-associated virus]
	32019	261 Grapevine leafroll-associated virus 2 isolate 93/955, complete genome	8 polyprotein [Grapevine leafroll-associated virus 2]	111 polyprotein [Grapevine leafroll-associated virus 2]	146 polyprotein [Grapevine leafroll-associated virus 2]
		7 Grapevine fleck virus, complete genome	5 replicase [Grapevine rootstock stem lesion associated virus]	27 heat shock protein-70-like protein [Grapevine leafroll-associated virus 2]	36 replicase [Grapevine rootstock stem lesion associated virus]
		3 Grapevine yellow speckle viroid 1, complete genome	5 polyprotein [Grapevine rootstock stem lesion associated virus]	25 replicase [Grapevine rootstock stem lesion associated virus]	32 heat shock protein-70-like protein [Grapevine leafroll-associated virus 2]
		3 Grapevine rootstock stem lesion associated virus, complete genome	4 replicase [Grapevine fleck virus]	25 63 kDa protein [Grapevine leafroll-associated virus 2]	28 63 kDa protein [Grapevine leafroll-associated virus 2]
		2 Hop stunt viroid, complete genome	3 heat shock protein-70-like protein [Grapevine leafroll-associated virus 2]	19 polyprotein [Grapevine rootstock stem lesion associated virus]	17 polyprotein [Grapevine rootstock stem lesion associated virus]
		1 Tadarida brasiliensis circovirus 1, complete genome	2 HSP70-like protein [Grapevine rootstock stem lesion associated virus]	18 RNA-dependent RNA polymerase, partial [Grapevine leafroll-associated virus 2]	12 RNA-dependent RNA polymerase, partial [Grapevine leafroll-associated virus 2]
		1 Shamonda virus N and NSs genes, segment S, genomic RNA, isolate Ib An 5550	1 RNA-dependent RNA polymerase, partial [Grapevine leafroll-associated virus 2]	11 replicase [Grapevine fleck virus]	11 minor capsid protein [Grapevine leafroll-associated virus 2]
		1 Pepper chlorotic spot virus isolate 14YV733 segment L, complete sequence	1 replicase [Grapevine rupestris stem pitting-associated virus]	8 HSP70-like protein [Grapevine rootstock stem lesion associated virus]	11 HSP70-like protein [Grapevine rootstock stem lesion associated virus]
		1 Diolcogaster facetosa bracovirus segment 29, complete sequence	1 photosystem I P700 chlorophyll a apoprotein A2 [Prochlorococcus phage P-TIM68]	4 major capsid protein [Grapevine leafroll-associated virus 2]	5 major capsid protein [Grapevine leafroll-associated virus 2]
		1 Choristoneura fumiferana granulovirus, complete genome	1 photosystem II D1 protein [Synechococcus phage S-SKS1]	4 HSP90-like protein [Grapevine rootstock stem lesion associated virus]	5 HSP90-like protein [Grapevine rootstock stem lesion associated virus]
			1 HSP90-like protein [Grapevine rootstock stem lesion associated virus]	3 papain-like protease II [Grapevine rootstock stem lesion associated virus]	4 24 kDa protein [Grapevine leafroll-associated virus 2]
				3 minor capsid protein [Grapevine leafroll-associated virus 2]	3 papain-like protease II [Grapevine rootstock stem lesion associated virus]
				3 coat protein [Grapevine rootstock stem lesion associated virus]	3 coat protein [Grapevine rootstock stem lesion associated virus]
				3 coat protein duplicate [Grapevine rootstock stem lesion associated virus]	3 coat protein duplicate [Grapevine rootstock stem lesion associated virus]
				2 Reverse Transcriptase, partial [Cladosporium fulvum T-1 virus]	3 6.3 kDa small hydrophobic protein [Grapevine leafroll-associated virus 2]
				2 papain-like protease I [Grapevine rootstock stem lesion associated virus]	3 19 kDa protein [Grapevine leafroll-associated virus 2]
				2 p19 protein [Grapevine rootstock stem lesion associated virus]	2 replicase [Grapevine fleck virus]
				2 6.3 kDa small hydrophobic protein [Grapevine leafroll-associated virus 2]	2 p24 protein [Grapevine rootstock stem lesion associated virus]
				1 replicase [Grapevine rupestris stem pitting-associated virus]	2 p19 protein [Grapevine rootstock stem lesion associated virus]
				1 photosystem II D1 protein [Synechococcus phage S-SM2]	1 photosystem II protein D1 [Synechococcus phage S-RIP1]
				1 photosystem II D1 protein [Synechococcus phage S-SKS1]	1 photosystem II D1 protein [Synechococcus phage S-SKS1]
				1 p6 protein [Grapevine rootstock stem lesion associated virus]
				1 D1 protein [uncultured phage MedDCM-OCT-S04-C24]
				1 coat protein [Grapevine fleck virus]
				1 24 kDa protein [Grapevine leafroll-associated virus 2]
	32022	45 Grapevine leafroll-associated virus 5, complete genome	2 met/hel gene product [Grapevine leafroll-associated virus 5]	19 replicase [Grapevine rupestris stem pitting-associated virus]	8 met/hel gene product [Grapevine leafroll-associated virus 5]
		10 Grapevine leafroll-associated virus 6, complete genome	1 RNA-dependent RNA polymerase [Apple stem pitting virus]	13 unnamed protein product [Grapevine leafroll-associated virus 6]	5 unnamed protein product [Grapevine leafroll-associated virus 6]
		3 Grapevine yellow speckle viroid 1, complete genome	1 replicase [Grapevine rupestris stem pitting-associated virus]	9 met/hel gene product [Grapevine leafroll-associated virus 5]	5 Reverse Transcriptase, partial [Cladosporium fulvum T-1 virus]
		3 Grapevine leafroll-associated virus 4, complete genome	1 p60 gene product [Grapevine leafroll-associated virus 5]	7 Reverse Transcriptase, partial [Cladosporium fulvum T-1 virus]	5 replicase [Grapevine rupestris stem pitting-associated virus]
		2 Grapevine rupestris vein feathering virus isolate Mauzac, complete genome	1 ORF3 [Cycad leaf necrosis virus]	6 polyprotein [Grapevine rupestris vein feathering virus]	2 ORF1 [Cassava satellite virus]
		1 Tadarida brasiliensis circovirus 1, complete genome	1 CPm gene product [Grapevine leafroll-associated virus 5]	5 RdRp gene product [Grapevine leafroll-associated virus 5]	2 CP gene product [Grapevine leafroll-associated virus 5]
		1 Shamonda virus N and NSs genes, segment S, genomic RNA, isolate Ib An 5550		5 p60 gene product [Grapevine leafroll-associated virus 5]	1 RNA dependent RNA polymerase, partial [Grapevine leafroll-associated virus 10]
		1 Prochlorococcus phage P-SSP7, complete genome		3 HSP70 gene product [Grapevine leafroll-associated virus 5]	1 PsbA [Cyanophage P-TIM40]
		1 Pepper chlorotic spot virus isolate 14YV733 segment L, complete sequence		3 CP gene product [Grapevine leafroll-associated virus 5]	1 photosystem II protein D1 [Synechococcus phage S-T4]
		1 Oxbow virus strain Ng1453 glycoprotein gene, complete cds		2 unnamed protein product [Grapevine leafroll-associated virus 4]	1 photosystem II D1 protein [Synechococcus phage S-SM2]
		1 Hop stunt viroid, complete genome		2 PsbA [Synechococcus phage S-CBWM1]	1 photosystem II D1 protein [Synechococcus phage S-SKS1]
		1 Diolcogaster facetosa bracovirus segment 29, complete sequence		2 polyprotein [Birch leaf roll-associated virus]	1 env homologue [Cladosporium fulvum T-1 virus]
		1 Diascia yellow mottle virus, complete genome		2 photosystem I P700 chlorophyll a apoprotein A2 [Prochlorococcus phage P-TIM68]	1 D1 protein [uncultured phage MedDCM-OCT-S04-C24]
		1 Choristoneura fumiferana granulovirus, complete genome		2 ORF1 [Cassava satellite virus]
				2 CPm gene product [Grapevine leafroll-associated virus 5]
				1 RNA dependent RNA polymerase, partial [Grapevine leafroll-associated virus 10]
				1 RNA-dependent RNA polymerase [Apple stem pitting virus]
				1 RNA-dependent RNA polymerase [Alfalfa latent virus]
				1 replicase [Phlox virus S]
				1 replicase [Phlox virus B]
				1 PsbA [Cyanophage P-TIM40]
				1 Pol [Equine foamy virus]
				1 photosystem q(b) protein [Synechococcus phage S-CBP4]
				1 photosystem II protein D2 [Synechococcus phage S-WAM1]
				1 photosystem II protein D1 [Cyanophage S-RIM12]
				1 photosystem II D1 protein [Synechococcus phage S-SSM5]
				1 photosystem II D1 protein [Synechococcus phage S-SM2]
				1 photosystem II D1 protein [Synechococcus phage S-SKS1]
				1 P5 gene product [Grapevine leafroll-associated virus 5]
				1 ORF B [Trichoplusia ni TED virus]
				1 env homologue [Cladosporium fulvum T-1 virus]
				1 D1 protein [uncultured phage MedDCM-OCT-S04-C24]
				1 core photosystem II reaction center protein [uncultured phage MedDCM-OCT-S05-C849]
				1 core photosystem II reaction center protein [Cyanophage P-SSP2]
				1 8.4 kDa protein [Grapevine rupestris stem pitting-associated virus]
				1 60kDa protein [Grapevine leafroll-associated virus 10]
				1 28 kDa coat protein [Grapevine rupestris stem pitting-associated virus]
				1 24.4 kDa protein [Grapevine rupestris stem pitting-associated virus]
	32023	5 Grapevine yellow speckle viroid 1, complete genome	8 polyprotein [Grapevine rupestris vein feathering virus]	9 replicase [Grapevine rupestris stem pitting-associated virus]	3 Reverse Transcriptase, partial [Cladosporium fulvum T-1 virus]
		1 Tadarida brasiliensis circovirus 1, complete genome	3 replicase [Grapevine rupestris stem pitting-associated virus]	6 polyprotein [Grapevine rupestris vein feathering virus]	1 reverse transcriptase [Feline leukemia virus]
		1 Soybean leaf-associated ourmiavirus 1 isolate SaOurV1-1, partial sequence	1 photosystem I iron-sulfur subunit VII [Prochlorococcus phage P-TIM68]	5 Reverse Transcriptase, partial [Cladosporium fulvum T-1 virus]	1 replicase [Grapevine rupestris stem pitting-associated virus]
		1 Pepper chlorotic spot virus isolate 14YV733 segment L, complete sequence	1 hypothetical protein FK873_gp099 [Micromonas pusilla virus SP1]	2 28 kDa coat protein [Grapevine rupestris stem pitting-associated virus]	1 PsbA [Synechococcus phage S-CBWM1]
		1 Oxbow virus strain Ng1453 glycoprotein gene, complete cds	1 core photosystem II reaction center protein [uncultured phage MedDCM-OCT-S05-C849]	2 24.4 kDa protein [Grapevine rupestris stem pitting-associated virus]	1 polyprotein [Grapevine rupestris vein feathering virus]
		1 Hop stunt viroid, complete genome	1 28 kDa coat protein [Grapevine rupestris stem pitting-associated virus]	1 PsbA [Synechococcus phage S-CBWM1]	1 photosystem II protein D1 [Synechococcus phage S-T4]
		1 Grapevine rupestris vein feathering virus isolate Mauzac, complete genome		1 polyprotein [Gooseberry vein banding associated virus]	1 photosystem II D1 protein [Synechococcus phage S-SM2]
		1 Diolcogaster facetosa bracovirus segment 29, complete sequence		1 polyprotein [Fig badnavirus 1]	1 D1 protein [uncultured phage MedDCM-OCT-S04-C24]
		1 Cyanophage P-RSM1 genomic sequence		1 photosystem II protein D2 [Cyanophage S-RIM32]	1 8.4 kDa protein [Grapevine rupestris stem pitting-associated virus]
		1 Choristoneura fumiferana granulovirus, complete genome		1 photosystem II protein D1 [Synechococcus phage S-T4]	1 24.4 kDa protein [Grapevine rupestris stem pitting-associated virus]
				1 photosystem II D1 protein [Synechococcus phage S-SM2]
				1 photosystem II D1 protein [Synechococcus phage S-SKS1]
				1 core photosystem II reaction center protein [uncultured phage MedDCM-OCT-S05-C849]
				1 8.4 kDa protein [Grapevine rupestris stem pitting-associated virus]
	32042	2 Hop stunt viroid, complete genome	2 replicase [Grapevine rupestris stem pitting-associated virus]	9 replicase [Grapevine rupestris stem pitting-associated virus]	4 Reverse Transcriptase, partial [Cladosporium fulvum T-1 virus]
		2 Grapevine yellow speckle viroid 1, complete genome	1 photosystem I P700 chlorophyll a apoprotein A1 [Prochlorococcus phage P-TIM68]	4 replicase [Grapevine fleck virus]	1 reverse transcriptase [Feline leukemia virus]
		2 Grapevine fleck virus, complete genome	1 photosystem II protein D2 [Cyanophage S-RIM50]	2 Reverse Transcriptase, partial [Cladosporium fulvum T-1 virus]	1 replicase [Grapevine rupestris stem pitting-associated virus]
		1 Tadarida brasiliensis circovirus 1, complete genome	1 ORF3 [Cycad leaf necrosis virus]	1 polyprotein [Passiflora latent virus]	1 photosystem II protein D1 [Synechococcus phage S-B28]
		1 Prochlorococcus phage P-SSP7, complete genome	1 core photosystem II reaction center protein [uncultured phage MedDCM-OCT-S05-C849]	1 photosystem I P700 chlorophyll a apoprotein A1 [Prochlorococcus phage P-TIM68]	1 photosystem II D1 protein [Synechococcus phage S-SM2]
		1 Pepper chlorotic spot virus isolate 14YV733 segment L, complete sequence		1 photosystem II protein D1 [Synechococcus phage S-T4]	1 ORF3 [Cycad leaf necrosis virus]
		1 Oxbow virus strain Ng1453 glycoprotein gene, complete cds		1 photosystem II protein D1 [Cyanophage S-RIM12]	1 D1 protein [uncultured phage MedDCM-OCT-S04-C24]
		1 Diolcogaster facetosa bracovirus segment 29, complete sequence		1 photosystem II D1 protein [Synechococcus phage S-SM2]
		1 Cyanophage P-RSM1 genomic sequence		1 photosystem II D1 protein [Synechococcus phage S-SKS1]
		1 Choristoneura fumiferana granulovirus, complete genome		1 photosystem II D1 protein [Prochlorococcus phage P-TIM68]
				1 ORF B [Trichoplusia ni TED virus]
				1 ORF3 [Cycad leaf necrosis virus]
				1 hypothetical protein FK873_gp099 [Micromonas pusilla virus SP1]
				1 D1 protein [uncultured phage MedDCM-OCT-S04-C24]
				1 core photosystem II reaction center protein [Cyanophage P-SSP2]
				1 8.4 kDa protein [Grapevine rupestris stem pitting-associated virus]
				1 24.4 kDa protein [Grapevine rupestris stem pitting-associated virus]
				1 12.8 kDa protein [Grapevine rupestris stem pitting-associated virus]
	32049	7 Grapevine fleck virus, complete genome	4 replicase [Grapevine fleck virus]	11 replicase [Grapevine fleck virus]	5 replicase [Grapevine fleck virus]
		3 Grapevine yellow speckle viroid 1, complete genome	2 replicase [Grapevine rupestris stem pitting-associated virus]	5 Reverse Transcriptase, partial [Cladosporium fulvum T-1 virus]	3 Reverse Transcriptase, partial [Cladosporium fulvum T-1 virus]
		1 Tadarida brasiliensis circovirus 1, complete genome	2 28 kDa coat protein [Grapevine rupestris stem pitting-associated virus]	3 replicase [Grapevine rupestris stem pitting-associated virus]	1 PsbA [Cyanophage P-TIM40]
		1 Soybean leaf-associated ourmiavirus 1 isolate SaOurV1-1, partial sequence	1 photosystem II protein D1 [Synechococcus phage S-B28]	2 24.4 kDa protein [Grapevine rupestris stem pitting-associated virus]	1 polyprotein [Grapevine rupestris vein feathering virus]
		1 Shamonda virus N and NSs genes, segment S, genomic RNA, isolate Ib An 5550	1 ORF3 polyprotein [Cacao swollen shoot Ghana L virus]	1 polyprotein [Grapevine rupestris vein feathering virus]	1 polyprotein [Birch leaf roll-associated virus]
		1 Rupestris stem pitting associated virus-1, complete genome	1 24.4 kDa protein [Grapevine rupestris stem pitting-associated virus]	1 polyprotein [Birch leaf roll-associated virus]	1 ORF B [Trichoplusia ni TED virus]
		1 Pepper chlorotic spot virus isolate 14YV733 segment L, complete sequence		1 photosystem I iron-sulfur subunit VII [Prochlorococcus phage P-TIM68]	1 D1 protein [uncultured phage MedDCM-OCT-S04-C24]
		1 Hop stunt viroid, complete genome		1 photosystem II D1 protein [Synechococcus phage S-SM2]
		1 Grapevine virus B, complete genome		1 photosystem II D1 protein [Synechococcus phage S-SKS1]
		1 Diolcogaster facetosa bracovirus segment 29, complete sequence		1 ORF3 [Cycad leaf necrosis virus]
		1 Choristoneura fumiferana granulovirus, complete genome		1 hypothetical protein GVBgp2 [Grapevine virus B]
				1 env homologue [Cladosporium fulvum T-1 virus]
				1 D1 protein [uncultured phage MedDCM-OCT-S04-C24]
				1 D1 protein [Cyanophage S-TIM5]
				1 core photosystem II reaction center protein [uncultured phage MedDCM-OCT-S05-C849]
				1 core photosystem II reaction center protein [Cyanophage P-SSP2]
	32059	3 Grapevine yellow speckle viroid 1, complete genome	5 replicase [Grapevine rupestris stem pitting-associated virus]	5 Reverse Transcriptase, partial [Cladosporium fulvum T-1 virus]	3 Reverse Transcriptase, partial [Cladosporium fulvum T-1 virus]
		2 Pepper chlorotic spot virus isolate 14YV733 segment L, complete sequence	1 photosystem II D1 protein [Synechococcus phage S-RIM8 A.HR1]	4 replicase [Grapevine rupestris stem pitting-associated virus]	2 PsbA [Synechococcus phage S-CBWM1]
		2 Hop stunt viroid, complete genome	1 ORF3 [Wisteria badnavirus 1]	2 PsbA [Synechococcus phage S-CBWM1]	1 photosystem II D1 protein [Synechococcus phage S-SM2]
		1 Oxbow virus strain Ng1453 glycoprotein gene, complete cds	1 core photosystem II reaction center protein [uncultured phage MedDCM-OCT-S05-C849]	2 core photosystem II reaction center protein [uncultured phage MedDCM-OCT-S05-C849]	1 photosystem II D1 protein [Synechococcus phage S-SKS1]
		1 Diolcogaster facetosa bracovirus segment 29, complete sequence	1 core photosystem II reaction center protein [Prochlorococcus phage P-GSP1]	1 replicase [Phlox virus B]	1 ORF B [Trichoplusia ni TED virus]
				1 PsbA [Cyanophage P-TIM40]	1 ORF3 [Cycad leaf necrosis virus]
Y				1 photosystem II protein D2 [Synechococcus phage S-WAM1]
				1 photosystem II protein D1 [Synechococcus phage S-WAM2]
				1 photosystem II D1 protein [Synechococcus phage S-RIM8 A.HR1]
				1 ORF3 [Cycad leaf necrosis virus]
	32063	4 Grapevine yellow speckle viroid 1, complete genome	2 12.8 kDa protein [Grapevine rupestris stem pitting-associated virus]	5 replicase [Grapevine rupestris stem pitting-associated virus]	3 Reverse Transcriptase, partial [Cladosporium fulvum T-1 virus]
		3 Hop stunt viroid, complete genome	1 replicase [Grapevine rupestris stem pitting-associated virus]	3 Reverse Transcriptase, partial [Cladosporium fulvum T-1 virus]	1 replicase [Grapevine rupestris stem pitting-associated virus]
		1 Rupestris stem pitting associated virus-1, complete genome	1 28 kDa coat protein [Grapevine rupestris stem pitting-associated virus]	1 ubiquitin [Golden Marseillevirus]	1 PsbA [Synechococcus phage S-CBWM1]
		1 Prochlorococcus phage P-SSP7, complete genome		1 polyprotein, partial [Spiraea yellow leafspot virus]	1 photosystem II D1 protein [Synechococcus phage S-SM2]
		1 Pepper chlorotic spot virus isolate 14YV733 segment L, complete sequence		1 polyprotein [Gooseberry vein banding associated virus]	1 photosystem II D1 protein [Synechococcus phage S-SKS1]
		1 Choristoneura fumiferana granulovirus, complete genome		1 polyprotein [Birch leaf roll-associated virus]	1 core photosystem II reaction center protein [uncultured phage MedDCM-OCT-S05-C849]
				1 photosystem I P700 chlorophyll a apoprotein A2 [Prochlorococcus phage P-TIM68]
				1 photosystem II protein D1 [Synechococcus phage S-B28]
				1 photosystem II D1 protein [Synechococcus phage S-SM2]
				1 photosystem II D1 protein [Synechococcus phage S-SKS1]
				1 ORF B [Trichoplusia ni TED virus]
				1 core photosystem II reaction center protein [uncultured phage MedDCM-OCT-S05-C849]
				1 24.4 kDa protein [Grapevine rupestris stem pitting-associated virus]
				1 12.8 kDa protein [Grapevine rupestris stem pitting-associated virus]
	32075	43 Grapevine leafroll-associated virus 2 isolate 93/955, complete genome	7 polyprotein [Grapevine leafroll-associated virus 2]	33 polyprotein [Grapevine leafroll-associated virus 2]	38 polyprotein [Grapevine leafroll-associated virus 2]
		12 Rupestris stem pitting associated virus-1, complete genome	3 replicase [Grapevine rupestris stem pitting-associated virus]	18 replicase [Grapevine rupestris stem pitting-associated virus]	8 heat shock protein-70-like protein [Grapevine leafroll-associated virus 2]
		2 Grapevine yellow speckle viroid 1, complete genome	3 polyprotein [Grapevine rupestris vein feathering virus]	15 polyprotein [Grapevine rupestris vein feathering virus]	6 RNA-dependent RNA polymerase, partial [Grapevine leafroll-associated virus 2]
		2 Grapevine rupestris vein feathering virus isolate Mauzac, complete genome	3 63 kDa protein [Grapevine leafroll-associated virus 2]	6 63 kDa protein [Grapevine leafroll-associated virus 2]	6 replicase [Grapevine rupestris stem pitting-associated virus]
		1 Tadarida brasiliensis circovirus 1, complete genome	2 RNA-dependent RNA polymerase, partial [Grapevine leafroll-associated virus 2]	5 heat shock protein-70-like protein [Grapevine leafroll-associated virus 2]	5 replicase [Grapevine rootstock stem lesion associated virus]
		1 Switchgrass mosaic virus, complete genome	1 replicase [Grapevine rootstock stem lesion associated virus]	4 RNA-dependent RNA polymerase, partial [Grapevine leafroll-associated virus 2]	3 63 kDa protein [Grapevine leafroll-associated virus 2]
		1 Soybean leaf-associated ourmiavirus 1 isolate SaOurV1-1, partial sequence	1 28 kDa coat protein [Grapevine rupestris stem pitting-associated virus]	4 major capsid protein [Grapevine leafroll-associated virus 2]	1 replicase [Grapevine fleck virus]
		1 Pepper chlorotic spot virus isolate 14YV733 segment L, complete sequence	1 24.4 kDa protein [Grapevine rupestris stem pitting-associated virus]	4 24 kDa protein [Grapevine leafroll-associated virus 2]	1 polyprotein [Grapevine rupestris vein feathering virus]
		1 Pandoravirus salinus, complete genome		3 replicase [Grapevine rootstock stem lesion associated virus]	1 photosystem II D1 protein [Synechococcus phage S-SM2]
		1 Oxbow virus strain Ng1453 glycoprotein gene, complete cds		2 replicase [Grapevine fleck virus]	1 ORF B [Trichoplusia ni TED virus]
		1 Hop stunt viroid, complete genome		2 minor capsid protein [Grapevine leafroll-associated virus 2]	1 major capsid protein [Grapevine leafroll-associated virus 2]
		1 Grapevine Syrah Virus-1, complete genome		2 coat protein [Grapevine rootstock stem lesion associated virus]	1 6.3 kDa small hydrophobic protein [Grapevine leafroll-associated virus 2]
		1 Diolcogaster facetosa bracovirus segment 29, complete sequence		2 28 kDa coat protein [Grapevine rupestris stem pitting-associated virus]	1 24 kDa protein [Grapevine leafroll-associated virus 2]
		1 Choristoneura fumiferana granulovirus, complete genome		2 19 kDa protein [Grapevine leafroll-associated virus 2]
				1 Reverse Transcriptase, partial [Cladosporium fulvum T-1 virus]
				1 PsbA [Synechococcus phage S-CBWM1]
				1 polyprotein [Banana streak UA virus]
				1 photosystem I P700 chlorophyll a apoprotein A2 [Prochlorococcus phage P-TIM68]
				1 photosystem I iron-sulfur subunit VII [Prochlorococcus phage P-TIM68]
				1 photosystem II protein D2 [Synechococcus phage S-WAM1]
				1 photosystem II D1 protein [Synechococcus phage S-SM2]
				1 photosystem II D1 protein [Synechococcus phage S-SKS1]
				1 ORF B [Trichoplusia ni TED virus]
				1 ORF3 polyprotein [Cacao swollen shoot Ghana J virus]
				1 methyltransferase/protease/helicase [Grapevine Syrah virus 1]
				1 HSP90-like protein [Grapevine rootstock stem lesion associated virus]
				1 6.3 kDa small hydrophobic protein [Grapevine leafroll-associated virus 2]
				1 24.4 kDa protein [Grapevine rupestris stem pitting-associated virus]
	32097	58 Grapevine leafroll-associated virus 2 isolate 93/955, complete genome	29 polyprotein [Grapevine leafroll-associated virus 2]	48 polyprotein [Grapevine leafroll-associated virus 2]	58 polyprotein [Grapevine leafroll-associated virus 2]
		19 Grapevine fleck virus, complete genome	13 replicase polyprotein [Grapevine Red Globe virus]	32 polyprotein [Grapevine rupestris vein feathering virus]	15 heat shock protein-70-like protein [Grapevine leafroll-associated virus 2]
		16 Grapevine Pinot gris virus complete genome, genomic RNA	11 polyprotein [Grapevine rupestris vein feathering virus]	31 replicase polyprotein [Grapevine Red Globe virus]	12 replicase polyprotein [Grapevine Red Globe virus]
		13 Grapevine Red Globe virus isolate Graciano-T101, complete genome	9 replicase [Grapevine fleck virus]	20 replicase [Grapevine fleck virus]	10 replicase [Grapevine fleck virus]
		3 Hop stunt viroid, complete genome	9 heat shock protein-70-like protein [Grapevine leafroll-associated virus 2]	9 heat shock protein-70-like protein [Grapevine leafroll-associated virus 2]	9 RNA-dependent RNA polymerase, partial [Grapevine leafroll-associated virus 2]
		2 Grapevine yellow speckle viroid 1, complete genome	8 polyprotein [Grapevine rootstock stem lesion associated virus]	7 RNA dependent RNA polymerase [Grapevine Pinot gris virus]	9 63 kDa protein [Grapevine leafroll-associated virus 2]
		2 Grapevine rootstock stem lesion associated virus, complete genome	6 replicase [Grapevine rootstock stem lesion associated virus]	6 63 kDa protein [Grapevine leafroll-associated virus 2]	6 polyprotein [Grapevine rupestris vein feathering virus]
		1 Pepper chlorotic spot virus isolate 14YV733 segment L, complete sequence	6 63 kDa protein [Grapevine leafroll-associated virus 2]	5 RNA-dependent RNA polymerase, partial [Grapevine leafroll-associated virus 2]	5 replicase [Grapevine rootstock stem lesion associated virus]
		1 Grapevine rupestris vein feathering virus isolate Mauzac, complete genome	5 RNA-dependent RNA polymerase, partial [Grapevine leafroll-associated virus 2]	4 coat protein [Grapevine Red Globe virus]	4 minor capsid protein [Grapevine leafroll-associated virus 2]
			2 RNA dependent RNA polymerase [Grapevine Pinot gris virus]	3 replicase [Grapevine rupestris stem pitting-associated virus]	4 24 kDa protein [Grapevine leafroll-associated virus 2]
			2 RNA-depedent RNA polymerase [Poinsettia mosaic virus]	3 replicase [Grapevine rootstock stem lesion associated virus]	3 polyprotein [Grapevine rootstock stem lesion associated virus]
			2 major capsid protein [Grapevine leafroll-associated virus 2]	3 minor capsid protein [Grapevine leafroll-associated virus 2]	2 major capsid protein [Grapevine leafroll-associated virus 2]
			1 RNA polymerase [Grapevine berry inner necrosis virus]	2 6.3 kDa small hydrophobic protein [Grapevine leafroll-associated virus 2]	2 HSP70-like protein [Grapevine rootstock stem lesion associated virus]
			1 photosystem II protein D1 [Synechococcus phage S-T4]	2 24 kDa protein [Grapevine leafroll-associated virus 2]	2 coat protein [Grapevine Red Globe virus]
			1 photosystem II protein D1 [Synechococcus phage S-RIP1]	1 PsbA [Synechococcus phage S-CBWM1]	1 RNA-depedent RNA polymerase [Poinsettia mosaic virus]
			1 ORF3 [Cycad leaf necrosis virus]	1 polyprotein [Maize rayado fino virus]	1 photosystem II protein D1 [Synechococcus phage S-T4]
			1 minor capsid protein [Grapevine leafroll-associated virus 2]	1 polyprotein [Bat tymo-like virus]	1 movement protein [Grapevine Pinot gris virus]
			1 HSP90-like protein [Grapevine rootstock stem lesion associated virus]	1 photosystem II protein D1 [Synechococcus phage S-T4]	1 HSP90-like protein [Grapevine rootstock stem lesion associated virus]
			1 coat protein [Grapevine Pinot gris virus]	1 photosystem II D1 protein [Synechococcus phage S-SM2]	1 core photosystem II reaction center protein [uncultured phage MedDCM-OCT-S05-C849]
			1 coat protein [Grapevine fleck virus]	1 photosystem II D1 protein [Synechococcus phage ACG-2014i]	1 6.3 kDa small hydrophobic protein [Grapevine leafroll-associated virus 2]
			1 coat protein duplicate [Grapevine rootstock stem lesion associated virus]	1 p24 protein [Grapevine rootstock stem lesion associated virus]	1 19 kDa protein [Grapevine leafroll-associated virus 2]
			1 6.3 kDa small hydrophobic protein [Grapevine leafroll-associated virus 2]	1 movement protein [Grapevine Pinot gris virus]
			1 28 kDa coat protein [Grapevine rupestris stem pitting-associated virus]	1 major capsid protein [Grapevine leafroll-associated virus 2]
			1 24 kDa protein [Grapevine leafroll-associated virus 2]	1 HSP90-like protein [Grapevine rootstock stem lesion associated virus]
			1 19 kDa protein [Grapevine leafroll-associated virus 2]	1 core photosystem II reaction center protein [uncultured phage MedDCM-OCT-S05-C849]
				1 coat protein [Grapevine rootstock stem lesion associated virus]
				1 coat protein [Grapevine fleck virus]
				1 28 kDa coat protein [Grapevine rupestris stem pitting-associated virus]
				1 24.4 kDa protein [Grapevine rupestris stem pitting-associated virus]
				1 19 kDa protein [Grapevine leafroll-associated virus 2]
				1 12.8 kDa protein [Grapevine rupestris stem pitting-associated virus]
	33109	4 Hop stunt viroid, complete genome	18 polyprotein [Grapevine leafroll-associated virus 3]	34 polyprotein [Grapevine leafroll-associated virus 3]	17 polyprotein [Grapevine leafroll-associated virus 3]
		3 Grapevine yellow speckle viroid 1, complete genome	4 replicase [Grapevine virus E]	8 putative replicase [Grapevine virus A]	4 55 kDa protein [Grapevine leafroll-associated virus 3]
		2 Pepper chlorotic spot virus isolate 14YV733 segment L, complete sequence	4 59 kDa protein [Grapevine leafroll-associated virus 3]	7 55 kDa protein [Grapevine leafroll-associated virus 3]	3 replicase [Grapevine virus E]
		1 Grapevine virus E, complete genome	3 putative replicase [Grapevine virus A]	6 replicase [Grapevine virus E]	3 53 kDa protein [Grapevine leafroll-associated virus 3]
		1 Grapevine virus A, complete genome	3 53 kDa protein [Grapevine leafroll-associated virus 3]	6 59 kDa protein [Grapevine leafroll-associated virus 3]	2 putative replicase [Grapevine virus A]
			2 replicase [Grapevine virus I]	4 53 kDa protein [Grapevine leafroll-associated virus 3]	2 59 kDa protein [Grapevine leafroll-associated virus 3]
			2 movement protein [Grapevine virus A]	3 replicase [Grapevine rupestris stem pitting-associated virus]	2 35 kDa coat protein [Grapevine leafroll-associated virus 3]
			2 55 kDa protein [Grapevine leafroll-associated virus 3]	3 35 kDa coat protein [Grapevine leafroll-associated virus 3]	1 replicase, partial [Mint virus 2]
			1 Replicase [Grapevine virus J]	3 19.7 kDa protein [Grapevine leafroll-associated virus 3]	1 replicase [Grapevine virus F]
			1 putative nucleic acid binding protein [Grapevine virus E]	2 replicase [Grapevine virus I]	1 replicase [Arracacha virus V]
			1 movement protein [Grapevine virus E]	2 putative nucleic acid binding protein [Grapevine virus E]	1 photosystem II protein D1 [Synechococcus phage S-RIP1]
			1 coat protein [Grapevine virus A]	2 movement protein [Grapevine virus E]	1 ORF1 gene product [Actinidia virus B]
			1 21 kDa protein [Grapevine leafroll-associated virus 3]	2 coat protein [Grapevine virus A]	1 hypothetical protein [Grapevine virus A]
				2 21 kDa protein [Grapevine leafroll-associated virus 3]	1 coat protein [Grapevine virus I]
				1 replicase, partial [Mint virus 2]	1 coat protein [Grapevine virus A]
				1 replicase [Grapevine virus F]
				1 replicase [Arracacha virus V]
				1 putative RNA binding protein [Grapevine virus D]
				1 PsbA [Synechococcus phage S-CBWM1]
				1 photosystem II protein D1 [Synechococcus phage S-RIP1]
				1 photosystem II D1 protein [Synechococcus phage S-SKS1]
				1 Movement protein [Grapevine virus J]
				1 movement protein [Grapevine virus A]
				1 hypothetical protein [Grapevine virus A]
				1 core photosystem II reaction center protein [Prochlorococcus phage P-GSP1]
				1 coat protein [Grapevine virus I]
				1 coat protein [Grapevine virus E]
				1 28 kDa coat protein [Grapevine rupestris stem pitting-associated virus]
				1 19.6 kDa protein [Grapevine leafroll-associated virus 3]
	33111	31 Grapevine leafroll-associated virus 3, complete genome	19 polyprotein [Grapevine leafroll-associated virus 3]	16 polyprotein [Grapevine leafroll-associated virus 3]	2 35 kDa coat protein [Grapevine leafroll-associated virus 3]
		2 Grapevine yellow speckle viroid 1, complete genome	4 55 kDa protein [Grapevine leafroll-associated virus 3]	3 53 kDa protein [Grapevine leafroll-associated virus 3]	1 polyprotein [Grapevine leafroll-associated virus 3]
		1 Pepper chlorotic spot virus isolate 14YV733 segment L, complete sequence	4 53 kDa protein [Grapevine leafroll-associated virus 3]	2 55 kDa protein [Grapevine leafroll-associated virus 3]
		1 Hop stunt viroid, complete genome	2 movement protein [Grapevine virus A]	2 35 kDa coat protein [Grapevine leafroll-associated virus 3]
		1 Grapevine virus A, complete genome	1 replicase [Grapevine virus E]	1 putative RNA binding protein [Grapevine virus A]
		1 Grapevine leafroll-associated virus 6, complete genome	1 replicase [Grapevine rupestris stem pitting-associated virus]	1 putative replicase [Grapevine virus A]
		1 Grapevine leafroll-associated virus 5, complete genome	1 putative RNA binding protein [Grapevine virus A]	1 movement protein [Grapevine virus I]
		1 Choristoneura fumiferana granulovirus, complete genome	1 putative replicase [Grapevine virus A]	1 coat protein [Grapevine virus A]
			1 CP gene product [Grapevine leafroll-associated virus 5]
			1 coat protein [Grapevine virus F]
			1 19.6 kDa protein [Grapevine leafroll-associated virus 3]
	33113	3 Grapevine yellow speckle viroid 1, complete genome	1 photosystem II protein D1 [Synechococcus phage S-T4]	1 photosystem II protein D1 [Synechococcus phage S-T4]	1 photosystem II D1 protein [Synechococcus phage S-SM2]
		2 Hop stunt viroid, complete genome	1 photosystem II protein D1 [Synechococcus phage S-B28]	1 photosystem II D1 protein [Synechococcus phage S-SM2]
		1 Pepper chlorotic spot virus isolate 14YV733 segment L, complete sequence		1 photosystem II D1 protein [Synechococcus phage S-SKS1]
		1 Oxbow virus strain Ng1453 glycoprotein gene, complete cds
		1 Diolcogaster facetosa bracovirus segment 29, complete sequence
		1 Choristoneura fumiferana granulovirus, complete genome
	33115	1 Choristoneura fumiferana granulovirus, complete genome	1 photosystem II reaction center protein PsbA/D1 [Cyanophage 9515-10a]	1 Reverse Transcriptase, partial [Cladosporium fulvum T-1 virus]
		3 Hop stunt viroid, complete genome	1 photosystem II protein D1 [Synechococcus phage S-T4]	1 photosystem II D1 protein [Synechococcus phage S-SM2]
		1 Tadarida brasiliensis circovirus 1, complete genome	1 photosystem II D1 protein [Synechococcus phage S-SKS1]	1 photosystem II D1 protein [Synechococcus phage S-SKS1]
		1 Pepper chlorotic spot virus isolate 14YV733 segment L, complete sequence	1 hypothetical protein AR679_gp036 [Yellowstone lake phycodnavirus 1]	1 core photosystem II reaction center protein [uncultured phage MedDCM-OCT-S05-C849]
		1 Grapevine yellow speckle viroid 1, complete genome
		1 Diolcogaster facetosa bracovirus segment 29, complete sequence
		1 Choristoneura fumiferana granulovirus, complete genome
		1 Cyanophage P-RSM1 genomic sequence
	33116	53 Grapevine leafroll-associated virus 3, complete genome	35 polyprotein [Grapevine leafroll-associated virus 3]	51 polyprotein [Grapevine leafroll-associated virus 3]	14 polyprotein [Grapevine leafroll-associated virus 3]
		6 Grapevine leafroll-associated virus 6, complete genome	11 unnamed protein product [Grapevine leafroll-associated virus 6]	14 55 kDa protein [Grapevine leafroll-associated virus 3]	6 55 kDa protein [Grapevine leafroll-associated virus 3]
		3 Grapevine yellow speckle viroid 1, complete genome	10 55 kDa protein [Grapevine leafroll-associated virus 3]	8 unnamed protein product [Grapevine leafroll-associated virus 6]	6 53 kDa protein [Grapevine leafroll-associated virus 3]
		3 Grapevine leafroll-associated virus 5, complete genome	6 putative replicase [Grapevine virus A]	7 53 kDa protein [Grapevine leafroll-associated virus 3]	4 unnamed protein product [Grapevine leafroll-associated virus 6]
		2 Hop stunt viroid, complete genome	6 59 kDa protein [Grapevine leafroll-associated virus 3]	6 59 kDa protein [Grapevine leafroll-associated virus 3]	3 35 kDa coat protein [Grapevine leafroll-associated virus 3]
		2 Grapevine virus A, complete genome	6 53 kDa protein [Grapevine leafroll-associated virus 3]	5 35 kDa coat protein [Grapevine leafroll-associated virus 3]	3 19.6 kDa protein [Grapevine leafroll-associated virus 3]
		1 Pepper chlorotic spot virus isolate 14YV733 segment L, complete sequence	6 35 kDa coat protein [Grapevine leafroll-associated virus 3]	4 putative replicase [Grapevine virus A]	2 59 kDa protein [Grapevine leafroll-associated virus 3]
		1 Oxbow virus strain Ng1453 glycoprotein gene, complete cds	5 21 kDa protein [Grapevine leafroll-associated virus 3]	4 19.6 kDa protein [Grapevine leafroll-associated virus 3]	1 met/hel gene product [Grapevine leafroll-associated virus 5]
		1 Grapevine leafroll-associated virus 4, complete genome	4 19.7 kDa protein [Grapevine leafroll-associated virus 3]	3 19.7 kDa protein [Grapevine leafroll-associated virus 3]	1 core photosystem II reaction center protein [uncultured phage MedDCM-OCT-S05-C849]
		1 Diolcogaster facetosa bracovirus segment 29, complete sequence	4 19.6 kDa protein [Grapevine leafroll-associated virus 3]	2 unnamed protein product [Grapevine leafroll-associated virus 4]	1 coat protein [Grapevine virus A]
		1 Choristoneura fumiferana granulovirus, complete genome	3 Reverse Transcriptase, partial [Cladosporium fulvum T-1 virus]	2 met/hel gene product [Grapevine leafroll-associated virus 5]	1 21 kDa protein [Grapevine leafroll-associated virus 3]
			2 unnamed protein product [Grapevine leafroll-associated virus 4]	2 coat protein [Grapevine virus A]	1 19.7 kDa protein [Grapevine leafroll-associated virus 3]
			2 met/hel gene product [Grapevine leafroll-associated virus 5]	2 21 kDa protein [Grapevine leafroll-associated virus 3]
			1 photosystem I iron-sulfur subunit VII [Prochlorococcus phage P-TIM68]	1 polyprotein [Grapevine leafroll-associated virus 10]
			1 photosystem II D1 protein [Synechococcus phage S-SM2]	1 photosystem II D1 protein [Synechococcus phage S-SM2]
			1 ORF B [Trichoplusia ni TED virus]	1 CP gene product [Grapevine leafroll-associated virus 5]
			1 CP gene product [Grapevine leafroll-associated virus 5]	1 8.4 kDa protein [Grapevine rupestris stem pitting-associated virus]
			1 coat protein [Grapevine virus A]	1 7 kDa protein [Grapevine leafroll-associated virus 3]
			1 capsid protein [Grapevine virus D]	1 5 kDa protein [Grapevine leafroll-associated virus 3]
			1 8.4 kDa protein [Grapevine rupestris stem pitting-associated virus]
			1 7 kDa protein [Grapevine leafroll-associated virus 3]
			1 5 kDa protein [Grapevine leafroll-associated virus 3]
	33121	4 Grapevine yellow speckle viroid 1, complete genome	8 polyprotein [Grapevine leafroll-associated virus 3]	13 polyprotein [Grapevine leafroll-associated virus 3]	1 putative replicase [Grapevine virus A]
		3 Hop stunt viroid, complete genome	2 movement protein [Grapevine virus A]	3 replicase [Grapevine rupestris stem pitting-associated virus]	1 PsbA [Synechococcus phage S-CBWM1]
		3 Grapevine virus A, complete genome	2 59 kDa protein [Grapevine leafroll-associated virus 3]	3 putative replicase [Grapevine virus A]	1 photosystem II D1 protein [Synechococcus phage S-SKS1]
		2 Diolcogaster facetosa bracovirus segment 29, complete sequence	2 53 kDa protein [Grapevine leafroll-associated virus 3]	3 53 kDa protein [Grapevine leafroll-associated virus 3]	1 movement protein [Grapevine virus A]
		2 Choristoneura fumiferana granulovirus, complete genome	1 RNA-dependent RNA polymerase 1b [Blackberry vein banding-associated virus]	1 PsbA [Synechococcus phage S-CBWM1]	1 core photosystem II reaction center protein [uncultured phage MedDCM-OCT-S05-C849]
		1 Soybean leaf-associated ourmiavirus 1 isolate SaOurV1-1, partial sequence	1 putative RNA binding protein [Grapevine virus A]	1 polyprotein [Grapevine rupestris vein feathering virus]
		1 Shamonda virus N and NSs genes, segment S, genomic RNA, isolate Ib An 5550	1 putative replicase [Grapevine virus A]	1 photosystem I P700 chlorophyll a apoprotein A2 [Prochlorococcus phage P-TIM68]
		1 Pepper chlorotic spot virus isolate 14YV733 segment L, complete sequence	1 polyprotein [Grapevine rupestris vein feathering virus]	1 photosystem II protein D1 [Synechococcus phage S-RIP1]
		1 Oxbow virus strain Ng1453 glycoprotein gene, complete cds	1 photosystem I P700 chlorophyll a apoprotein A1 [Prochlorococcus phage P-TIM68]	1 photosystem II protein D1 [Cyanophage S-RIM12]
		1 Heracleum latent virus RNA binding protein gene	1 photosystem I iron-sulfur subunit VII [Prochlorococcus phage P-TIM68]	1 photosystem II D1 protein [Synechococcus phage S-SM2]
		1 Chayote mosaic virus, complete genome	1 photosystem II D1 protein [Prochlorococcus phage P-SSP10]	1 photosystem II D1 protein [Synechococcus phage S-SKS1]
			1 core photosystem II reaction center protein [Prochlorococcus phage P-GSP1]	1 movement protein [Grapevine virus A]
			1 55 kDa protein [Grapevine leafroll-associated virus 3]	1 core photosystem II reaction center protein [uncultured phage MedDCM-OCT-S05-C849]
				1 coat protein [Grapevine virus A]
				1 55 kDa protein [Grapevine leafroll-associated virus 3]
				1 24.4 kDa protein [Grapevine rupestris stem pitting-associated virus]
