# Supplementary material for: High-Throughput Sequencing of Small RNAs for the Sanitary Certification of Viruses in Grapevine
Source: Front Plant Sci. 2021 Jul 21;12:682879. doi: 10.3389/fpls.2021.682879 (PMC8336637; doi:10.3389/fpls.2021.682879)
Supplement: Supplementary File 2 — Result of Viruseq BLASTX analysis for sample 33109. Contigs matching with betaflexiviruses are highlighted. [file Data_Sheet_2.XLSX]

## Sheet: 32022 BLASTN
# BLASTN 2.2.30+
# Database: /mnt/home/soft/blast_db/current/fmt/viral_ncbi/viral.1.1.genomic /mnt/home/soft/blast_db/current/fmt/viral_ncbi/viral.2.1.genomic /mnt/home/soft/blast_db/current/fmt/viral_ncbi/viral.3.1.genomic
query id	subject acc.	% identity	alignment length	mismatches	gap opens	q. start	q. end	s. start	s. end	evalue	bit score	score	query frame	sbjct frame	query seq	subject seq	query length	subject length	subject title
NODE_1543_length_28_cov_279.035706	NC_001920.1	100	36	0	0	5	40	246	281	3e-11	67.6	36	1	1	AGGATGCCTCCGCTAGTCGAGCGGACTTGGTCTCTT	AGGATGCCTCCGCTAGTCGAGCGGACTTGGTCTCTT	40	366	Grapevine yellow speckle viroid 1, complete genome
NODE_1954_length_24_cov_7.208333	NC_016081.1	97.22	36	1	0	1	36	5865	5900	1e-09	62.1	33	1	1	TCATAAATGCTGTTCCTGGGGCTGGTAAAACTCATG	TCATAAATGCTGTTCCTGGGGCTGGTAAGACTCATG	36	13384	Grapevine leafroll-associated virus 5, complete genome
NODE_2162_length_16_cov_120.562500	NC_001351.1	100	28	0	0	1	28	67	94	3e-07	52.8	28	1	1	GAGAAAGGAGCCCCGGGGCAACTCTTCT	GAGAAAGGAGCCCCGGGGCAACTCTTCT	28	302	Hop stunt viroid, complete genome
NODE_2723_length_20_cov_347.950012	NC_001351.1	100	32	0	0	1	32	231	200	3e-09	60.2	32	1	1	TGATGCCACCGGTCGCGTCTCATCGGAAGAGC	TGATGCCACCGGTCGCGTCTCATCGGAAGAGC	32	302	Hop stunt viroid, complete genome
NODE_3874_length_46_cov_521.760864	NC_001351.1	98.21	56	0	1	1	55	94	149	8e-20	97.1	52	1	1	TCAGAATCCAGCGAGAGGCGT-GGAGAGAGGGCCGCGGTGCTCTGGAGTAGAGGCT	TCAGAATCCAGCGAGAGGCGTAGGAGAGAGGGCCGCGGTGCTCTGGAGTAGAGGCT	58	302	Hop stunt viroid, complete genome
NODE_4271_length_19_cov_86.263161	NC_016081.1	100	31	0	0	1	31	11934	11904	1e-08	58.4	31	1	1	GTCCTACCTTGTATCACGGGAAGGGATTGTA	GTCCTACCTTGTATCACGGGAAGGGATTGTA	31	13384	Grapevine leafroll-associated virus 5, complete genome
NODE_4419_length_34_cov_16.852942	NC_016081.1	100	46	0	0	1	46	12929	12884	1e-16	86.1	46	1	1	TACCACCGTCAGGGTACCTCCTCCTGAAGTACTCCATGACTGAATC	TACCACCGTCAGGGTACCTCCTCCTGAAGTACTCCATGACTGAATC	46	13384	Grapevine leafroll-associated virus 5, complete genome
NODE_5542_length_29_cov_47.379311	NC_016081.1	97.56	41	1	0	1	41	458	498	2e-12	71.3	38	1	1	TCCAGAACCACACCCGTTCAGGCCAATGTCGGAAACTCTGG	TCCAGAACCGCACCCGTTCAGGCCAATGTCGGAAACTCTGG	41	13384	Grapevine leafroll-associated virus 5, complete genome
NODE_7448_length_39_cov_43.974358	NC_016081.1	98.04	51	1	0	1	51	11125	11075	1e-17	89.8	48	1	1	AGAAAATCTTGAGCCTATCCTCATCAGCAACCCGCCTGTGGTGTTTCTTTG	AGAAAATCTTGAGCCTATCCTCATCAGCAACCCGCCCGTGGTGTTTCTTTG	51	13384	Grapevine leafroll-associated virus 5, complete genome
NODE_9143_length_21_cov_12.428572	NC_016081.1	100	33	0	0	1	33	9846	9878	8e-10	62.1	33	1	1	CAAAATTTCGGAGGATGGTAGACTGGATGTGAC	CAAAATTTCGGAGGATGGTAGACTGGATGTGAC	33	13384	Grapevine leafroll-associated virus 5, complete genome
NODE_9193_length_32_cov_24.062500	NC_016081.1	100	44	0	0	1	44	10316	10273	1e-15	82.4	44	1	1	CTTCGGAGTCGGGCCAGGCTCCAACGGCTCCGGAAACACCATTG	CTTCGGAGTCGGGCCAGGCTCCAACGGCTCCGGAAACACCATTG	44	13384	Grapevine leafroll-associated virus 5, complete genome
NODE_10909_length_26_cov_24.384615	NC_016081.1	100	38	0	0	1	38	12258	12295	2e-12	71.3	38	1	1	AGACAGCTCTAGACAATTCTATAGGGTCTTTCGGTTAC	AGACAGCTCTAGACAATTCTATAGGGTCTTTCGGTTAC	38	13384	Grapevine leafroll-associated virus 5, complete genome
NODE_14877_length_21_cov_5.809524	NC_001948.1	100	33	0	0	1	33	117	85	8e-10	62.1	33	1	1	TCAGAGGTGAATTTTGCGAGCACCTCTTCAACA	TCAGAGGTGAATTTTGCGAGCACCTCTTCAACA	33	8744	Rupestris stem pitting associated virus-1, complete genome
NODE_15866_length_22_cov_31.045454	NC_016081.1	100	34	0	0	1	34	13189	13222	3e-10	63.9	34	1	1	GGACTCGTTTGGGTCTACTTCGGGAAAAACAGAT	GGACTCGTTTGGGTCTACTTCGGGAAAAACAGAT	34	13384	Grapevine leafroll-associated virus 5, complete genome
NODE_18593_length_32_cov_30.937500	NC_016081.1	95.45	44	1	1	2	44	379	336	1e-11	69.4	37	1	1	GGG-ACTTTGACCGCTTCTGACAGGGAAGCTGTGCCGAAACTGA	GGGCACTTTGGCCGCTTCTGACAGGGAAGCTGTGCCGAAACTGA	44	13384	Grapevine leafroll-associated virus 5, complete genome
NODE_20343_length_17_cov_58.941177	NC_043329.1	100	29	0	0	1	29	11952	11924	1e-07	54.7	29	1	1	AGATTAGCATGGCCCCTGCGCAAGGATGA	AGATTAGCATGGCCCCTGCGCAAGGATGA	29	12859	Diolcogaster facetosa bracovirus segment 29, complete sequence
NODE_20461_length_30_cov_14.566667	NC_016417.1	97.62	42	1	0	1	42	4377	4336	7e-13	73.1	39	1	1	CAACGTCTTTGACAGTGGGCTCGTCTACCACTCTCTTCTGCA	CAACGTCTTTGACGGTGGGCTCGTCTACCACTCTCTTCTGCA	42	13807	Grapevine leafroll-associated virus 6, complete genome
NODE_20999_length_21_cov_9.523809	NC_016081.1	100	33	0	0	1	33	456	424	8e-10	62.1	33	1	1	TTTGTGTTGGATGGTCGGACTGCTGTCTTAACC	TTTGTGTTGGATGGTCGGACTGCTGTCTTAACC	33	13384	Grapevine leafroll-associated virus 5, complete genome
NODE_23949_length_40_cov_7.950000	NC_016417.1	95.65	46	2	0	6	51	1609	1564	3e-13	75	40	1	1	ACTAACCCTCCTGTCGGGTACTGAGAGACTGGTATGTCGGAATAGG	ACTAACCCTCCTGTCGGGTACTGAGAGACTGGTATATCGGAAGAGG	52	13807	Grapevine leafroll-associated virus 6, complete genome
NODE_24052_length_34_cov_14.411765	NC_016081.1	97.67	43	1	0	4	46	5992	5950	2e-13	75	40	1	1	GGATTCAGCGGCATTTCTGCTCGACGTCAACACTAACATTAGC	GGATTCAGCGGCATTTCTGCTCGACGTCAACACCAACATTAGC	46	13384	Grapevine leafroll-associated virus 5, complete genome
NODE_24073_length_22_cov_18.909090	NC_016081.1	100	34	0	0	1	34	12455	12488	3e-10	63.9	34	1	1	CTGTTCGGTTATGACGCTTCACTGGCAGCTGAGT	CTGTTCGGTTATGACGCTTCACTGGCAGCTGAGT	34	13384	Grapevine leafroll-associated virus 5, complete genome
NODE_26675_length_23_cov_17.304348	NC_016081.1	100	35	0	0	1	35	12284	12318	8e-11	65.8	35	1	1	TCTTTCGGTTACGAAAACACTCCTAGACAATTTGG	TCTTTCGGTTACGAAAACACTCCTAGACAATTTGG	35	13384	Grapevine leafroll-associated virus 5, complete genome
NODE_26836_length_18_cov_24.000000	NC_016081.1	100	30	0	0	1	30	2737	2708	3e-08	56.5	30	1	1	GTCAACTATTAGAGCCGGCTCATCTAATAG	GTCAACTATTAGAGCCGGCTCATCTAATAG	30	13384	Grapevine leafroll-associated virus 5, complete genome
NODE_27494_length_19_cov_34.105263	NC_016081.1	100	31	0	0	1	31	6331	6301	1e-08	58.4	31	1	1	GGACATCCAATAACAGATGTCGGCTGGGCAC	GGACATCCAATAACAGATGTCGGCTGGGCAC	31	13384	Grapevine leafroll-associated virus 5, complete genome
NODE_30468_length_41_cov_47.585365	NC_016081.1	100	53	0	0	1	53	13253	13305	2e-20	99	53	1	1	TGAATCCATGTCAGGCGTATGTGGTCCTGTCACGCCTGTACCGCTTCCTCTCT	TGAATCCATGTCAGGCGTATGTGGTCCTGTCACGCCTGTACCGCTTCCTCTCT	53	13384	Grapevine leafroll-associated virus 5, complete genome
NODE_33256_length_25_cov_67.760002	NC_016081.1	100	37	0	0	1	37	9766	9802	7e-12	69.4	37	1	1	ATAAATGAGAACGCAAGGACGTATTCGGCACCTTTGA	ATAAATGAGAACGCAAGGACGTATTCGGCACCTTTGA	37	13384	Grapevine leafroll-associated virus 5, complete genome
NODE_34986_length_21_cov_38.571430	NC_016081.1	100	33	0	0	1	33	2269	2301	8e-10	62.1	33	1	1	GAAAAACAAATCGGAGGTAACCGTTCAAAGACT	GAAAAACAAATCGGAGGTAACCGTTCAAAGACT	33	13384	Grapevine leafroll-associated virus 5, complete genome
NODE_35213_length_29_cov_27.241379	NC_016081.1	97.56	41	1	0	1	41	10926	10886	2e-12	71.3	38	1	1	AAACTGTCTATGCGGTCTTCAAACGAGTCTGCAAGAACTGG	AAACTGTCTATGCGGTCTTCAAACGAGTCTGCAAAAACTGG	41	13384	Grapevine leafroll-associated virus 5, complete genome
NODE_36366_length_19_cov_55.000000	NC_016417.1	100	28	0	0	4	31	2628	2655	5e-07	52.8	28	1	1	AATCAGAACGGACCTTACATGGATTTCC	AATCAGAACGGACCTTACATGGATTTCC	31	13807	Grapevine leafroll-associated virus 6, complete genome
NODE_36811_length_27_cov_3.814815	NC_016417.1	100	37	0	0	1	37	1906	1870	8e-12	69.4	37	1	1	GATGAATTCAACGAGTGAGTTAGCGCTTTGTCAAACA	GATGAATTCAACGAGTGAGTTAGCGCTTTGTCAAACA	39	13807	Grapevine leafroll-associated virus 6, complete genome
NODE_37098_length_29_cov_19.344828	NC_016081.1	92.68	41	3	0	1	41	3312	3352	5e-09	60.2	32	1	1	TTTTCGGGCGACTCTTTAATGTGTTCGTGGACACAAAAACC	TTTTCGGGCGACTCTTTAATGTGTTCGTGGAGACGAAGACC	41	13384	Grapevine leafroll-associated virus 5, complete genome
NODE_37131_length_25_cov_18.559999	NC_016081.1	100	37	0	0	1	37	6747	6711	7e-12	69.4	37	1	1	TTGCAGTCGGCACCTATTCCTTTCGACATTTTGGTTG	TTGCAGTCGGCACCTATTCCTTTCGACATTTTGGTTG	37	13384	Grapevine leafroll-associated virus 5, complete genome
NODE_38838_length_35_cov_8.514286	NC_016081.1	100	33	0	0	15	47	7665	7633	2e-09	62.1	33	1	1	AAGTATTCTGAGACTTATCGTATTTTGAGATGT	AAGTATTCTGAGACTTATCGTATTTTGAGATGT	47	13384	Grapevine leafroll-associated virus 5, complete genome
NODE_38937_length_20_cov_7.550000	NC_016081.1	100	32	0	0	1	32	11523	11492	3e-09	60.2	32	1	1	AGCAACTTCGGGTCGACAAAACCCACGAAGTC	AGCAACTTCGGGTCGACAAAACCCACGAAGTC	32	13384	Grapevine leafroll-associated virus 5, complete genome
NODE_39795_length_23_cov_3.565217	NC_016081.1	100	35	0	0	1	35	8035	8001	8e-11	65.8	35	1	1	ACCAGAAACTTACCACAAAAGTACATGGCAGTCGA	ACCAGAAACTTACCACAAAAGTACATGGCAGTCGA	35	13384	Grapevine leafroll-associated virus 5, complete genome
NODE_46965_length_31_cov_20.806452	NC_016081.1	97.22	36	0	1	1	36	4073	4107	6e-09	60.2	32	1	1	GAATCGTCAGGCTCGAAAAAGGCCGAAACAGTCAAA	GAATCGTCAGGCTCGAAAAAGGCCGAAACAG-CAAA	43	13384	Grapevine leafroll-associated virus 5, complete genome
NODE_50414_length_35_cov_5.828571	NC_016417.1	97.83	46	1	0	2	47	3969	4014	6e-15	80.5	43	1	1	GGTTTGCCTTTATTTCCGCTAGCAACTGCCGCATTGATAACACTTT	GGTTTGCCTTTATTTCCACTAGCAACTGCCGCATTGATAACACTTT	47	13807	Grapevine leafroll-associated virus 6, complete genome
NODE_50554_length_22_cov_52.363636	NC_016081.1	100	34	0	0	1	34	10007	9974	3e-10	63.9	34	1	1	TAAAACAGTTTTATATCGTTGACCTCAGGTTTGA	TAAAACAGTTTTATATCGTTGACCTCAGGTTTGA	34	13384	Grapevine leafroll-associated virus 5, complete genome
NODE_56784_length_20_cov_28.950001	NC_016081.1	100	32	0	0	1	32	8171	8140	3e-09	60.2	32	1	1	ACTGTAAGCCTTAGTCACATCGAAGAACGATC	ACTGTAAGCCTTAGTCACATCGAAGAACGATC	32	13384	Grapevine leafroll-associated virus 5, complete genome
NODE_61947_length_35_cov_16.028572	NC_016081.1	97.3	37	1	0	10	46	8122	8086	6e-10	63.9	34	1	1	ACTTTGTCACTTGCAGGCCTCTCTTTACCCAACTTGA	ACTTTGTCACTTGCAGGCCTCTCTTTACCTAACTTGA	47	13384	Grapevine leafroll-associated virus 5, complete genome
NODE_68228_length_38_cov_42.473682	NC_016081.1	97.62	42	1	0	1	42	1869	1910	1e-12	73.1	39	1	1	TCAGATCCACTGCAATAATCATGGTGGATGTCTACGATCTGT	TCAAATCCACTGCAATAATCATGGTGGATGTCTACGATCTGT	50	13384	Grapevine leafroll-associated virus 5, complete genome
NODE_71506_length_30_cov_6.166667	NC_016417.1	97.62	42	1	0	1	42	842	883	7e-13	73.1	39	1	1	AAAAGCTTCCGCCTCTGGGACCAAACCTGAGGTTAAGACAGC	AAAAGCTTCCACCTCTGGGACCAAACCTGAGGTTAAGACAGC	42	13807	Grapevine leafroll-associated virus 6, complete genome
NODE_74104_length_23_cov_7.521739	NC_016081.1	97.14	35	1	0	1	35	8117	8151	4e-09	60.2	32	1	1	CAAAATGCTCAAGGAAAACTGGCGATCGTTCTTCG	CAAAGTGCTCAAGGAAAACTGGCGATCGTTCTTCG	35	13384	Grapevine leafroll-associated virus 5, complete genome
NODE_78900_length_42_cov_4.976191	NC_016081.1	100	54	0	0	1	54	6667	6614	5e-21	100	54	1	1	CACCAGTCTGTGGGGAAAAGAACTAAATACGGCATCATCTGCGGCTTTTGTTCT	CACCAGTCTGTGGGGAAAAGAACTAAATACGGCATCATCTGCGGCTTTTGTTCT	54	13384	Grapevine leafroll-associated virus 5, complete genome
NODE_82148_length_18_cov_15.166667	NC_016081.1	100	30	0	0	1	30	3908	3879	3e-08	56.5	30	1	1	CTCTCTTCTGCAGAGCGAAGACTGAAGACA	CTCTCTTCTGCAGAGCGAAGACTGAAGACA	30	13384	Grapevine leafroll-associated virus 5, complete genome
NODE_85548_length_21_cov_9.904762	NC_016081.1	100	33	0	0	1	33	9573	9605	8e-10	62.1	33	1	1	TCAGACTTTTACTGGTGTCTCTAGATATAGGTT	TCAGACTTTTACTGGTGTCTCTAGATATAGGTT	33	13384	Grapevine leafroll-associated virus 5, complete genome
NODE_92095_length_17_cov_6.941176	NC_016417.1	100	29	0	0	1	29	3714	3742	1e-07	54.7	29	1	1	TTCTTGGAAAGTCTGGTCAGGTTTATAGA	TTCTTGGAAAGTCTGGTCAGGTTTATAGA	29	13807	Grapevine leafroll-associated virus 6, complete genome
NODE_97233_length_29_cov_9.896552	NC_016081.1	94.74	38	2	0	1	38	2871	2834	5e-09	60.2	32	1	1	TCCTCTATCTCGGGCTGTGGTGCAGACAACAGCGTCAA	TCCTCAATCACGGGCTGTGGTGCAGACAACAGCGTCAA	41	13384	Grapevine leafroll-associated virus 5, complete genome
NODE_99066_length_30_cov_7.533333	NC_016081.1	95.35	43	1	1	1	42	9169	9211	3e-11	67.6	36	1	1	AGAGA-GTTGATAACGCTCTTCTGGACGTGGTTGTCAACAAAC	AGAGATGTTGACAACGCTCTTCTGGACGTGGTTGTCAACAAAC	42	13384	Grapevine leafroll-associated virus 5, complete genome
NODE_107812_length_16_cov_13.562500	NC_016081.1	100	28	0	0	1	28	10948	10921	3e-07	52.8	28	1	1	GACCTGAGCTTGTACGTACACCAAACTG	GACCTGAGCTTGTACGTACACCAAACTG	28	13384	Grapevine leafroll-associated virus 5, complete genome
NODE_128575_length_17_cov_11.705882	NC_016081.1	100	29	0	0	1	29	12971	12999	1e-07	54.7	29	1	1	TGTTTAACAGTACCCGCTCTGACAACTTT	TGTTTAACAGTACCCGCTCTGACAACTTT	29	13384	Grapevine leafroll-associated virus 5, complete genome
NODE_167486_length_24_cov_5.500000	NC_016081.1	100	36	0	0	1	36	5635	5600	2e-11	67.6	36	1	1	GACTTTCACCCTGTCTAGGTCGGGTATACTGGAAGA	GACTTTCACCCTGTCTAGGTCGGGTATACTGGAAGA	36	13384	Grapevine leafroll-associated virus 5, complete genome
NODE_20_length_109_cov_2211.000000	NC_043176.1	100	33	0	0	57	89	3620	3588	8e-09	62.1	33	1	1	GTGAAACTGCGAATGGCTCATTAAATCAGTTAT	GTGAAACTGCGAATGGCTCATTAAATCAGTTAT	123	3643	Oxbow virus strain Ng1453 glycoprotein gene, complete cds
NODE_34_length_92_cov_1516.228271	NC_033774.1	96.77	62	0	2	5	66	8913	8854	4e-21	102	55	1	1	AGAGCTAATACGTGCAACAAACCCCGACTTCTGGAAGGGATGCATTTATTAGATAAAAGGTC	AGAGC-AAT-CGTGCAACAAACCCCGACTTCTGGAAGGGATGCATTTATTAGATAAAAGGTC	106	8913	Pepper chlorotic spot virus isolate 14YV733 segment L, complete sequence
NODE_62_length_81_cov_3820.456787	NC_018464.1	100	28	0	0	7	34	869	842	4e-06	52.8	28	1	1	GGACCCGAAAGATGGTGAACTATGCCTG	GGACCCGAAAGATGGTGAACTATGCCTG	95	927	Shamonda virus N and NSs genes, segment S, genomic RNA, isolate Ib An 5550
NODE_151_length_99_cov_99.151512	NC_001920.1	87.85	107	9	4	1	105	200	304	3e-27	122	66	1	1	TCAGCTTCGCGTCCTTGAGGCCTGGCGTAACGCGGCTC-T-TGCCACCAGGATGCCTCCGCTAGTCGAGCGGACTTGGTCTCTTCCGCCCAAAGCCCTTTTTCTTTC	TCAGCATTGCGCTCTTGAGGCCCGGCGAAACGCGGTTCGTCTG-C-TGAGGATGCCTCCGCTAGTCGAGCGGACTTGGTCTCTTCCGCCCAAAGCCCTTTTTCTTTC	113	366	Grapevine yellow speckle viroid 1, complete genome
NODE_197_length_209_cov_203.540665	NC_001351.1	94.3	228	7	6	1	223	33	259	1e-93	344	186	1	1	CAAAGAAAAAAACTTGGCAGGGAGG-TACTTACCTGAGAAAGGAGCCCCGGGGCAACTCTTCTCAGAATCCAGCGAGAGGCGT-GGAGAGAGGGCCGCGGTGCTCTGGAGTAGAGGCT-CTGCCTTCGAAACACCATCGATCGTCCCTTCTTC-TTTACCTTCTTCTGGCTCTTCCGATGAGACGCGACCGGTGGCATCACCTCTCGGTTCG-CTCCCAACCTGCTTT	CAAAG-AAAAAACAAGGCAGGGAGGAGACTTACCTGAGAAAGGAGCCCCGGGGCAACTCTTCTCAGAATCCAGCGAGAGGCGTAGGAGAGAGGGCCGCGGTGCTCTGGAGTAGAGGCTTCTTGCTTCGAAACACCATCGATCGTCCCTTCTTCTTTTACCTTCTCCTGGCTCTTCCGATGAGACGCGACCGGTGGCATCACCTCTCGGTTCGTCTTCCAACCTGCTTT	223	302	Hop stunt viroid, complete genome
NODE_232_length_173_cov_731.190735	NC_008168.1	90.53	95	4	2	62	156	25991	25902	2e-26	121	65	1	1	TCGTCATCTAATTAGTGACGCGCATGAATGGATTAACGAGATTCCCACTGTCCCTGTCTACTATCCAGCGAAACCACAGCCAAGGGAACGGGCTT	TCGTCATCTAATTAGTGACGCGCATGAAAGGATTAACGAGATT---AC--CCCCTATCTACTATCTAGCGAAACCACAGCCAAGGGAACGGGCTT	187	104710	Choristoneura fumiferana granulovirus, complete genome
NODE_341_length_65_cov_38.923077	NC_016081.1	97.47	79	2	0	1	79	11950	11872	3e-31	135	73	1	1	GAAAGTGTCCACGGTTGTCCTACCTTGTATCACGGGAAGGGATTGTATCTCCTCCAAGTCGGCTCTCTCCTTATCTTCT	GAAAGTGTCCACGGTTGTCCTACCTTGTATCACGGGAAGGGATTGTATCTCCTCCAAGTCGGCCTTCTCCTTATCTTCT	79	13384	Grapevine leafroll-associated virus 5, complete genome
NODE_353_length_39_cov_16.000000	NC_016081.1	100	53	0	0	1	53	12915	12863	2e-20	99	53	1	1	TACCTCCTCCTGAAGTACTCCATGACTGAATCTACATCAAGAAACTTTATAAA	TACCTCCTCCTGAAGTACTCCATGACTGAATCTACATCAAGAAACTTTATAAA	53	13384	Grapevine leafroll-associated virus 5, complete genome
NODE_404_length_34_cov_79.882355	NC_016081.1	97.92	48	1	0	1	48	1659	1612	4e-16	84.2	45	1	1	TTACCACCTATATCAGACACGGATACACCTCTGAAGGCCTTGTGGTAC	TTACCACCTATATCGGACACGGATACACCTCTGAAGGCCTTGTGGTAC	48	13384	Grapevine leafroll-associated virus 5, complete genome
NODE_458_length_107_cov_143.588791	NC_001920.1	87.8	123	11	4	1	121	78	198	1e-32	141	76	1	1	AGGGGGAGTGAGCCTCGTCGTCGACGAAGGGGTGCACTCCGAGTGC-CTGAGCTGGTCGACGTCCAGCTC-CCTCGGGACCACGCTGCTCTGGGCGGAAGAGTCTTCTGACACTTCTAGCCTA	AGGGGGAGTGAGCCTCGTCGTCGACGAAGGGGTGCACTCC-AAAGCTCCGAACTGG-CGTCGTCCGGCTCTCCTCGGAGCCTCGCTGCTCTGGGCGGAAGAGTCTTCTGACTTTTCTAGCCTA	121	366	Grapevine yellow speckle viroid 1, complete genome
NODE_488_length_67_cov_21.835821	NC_016081.1	98.77	81	1	0	1	81	6942	7022	5e-34	145	78	1	1	AATTGTGAGGACGGTTTTCAAACATCCGACTTCATAACGAACATTTCAGATTTCACTTTCTCAGACAATGACATAACAATC	AATTGTGAGGACGGTTTTCAAACATCCGACTTCATAACGAACATTTCAGATTTCACCTTCTCAGACAATGACATAACAATC	81	13384	Grapevine leafroll-associated virus 5, complete genome
NODE_500_length_31_cov_16.709677	NC_016081.1	100	42	0	0	1	42	7241	7282	2e-14	78.7	42	1	1	CGACAAAGTCACAGTTAACTCGAAGGATTTAAGTGATTGGTA	CGACAAAGTCACAGTTAACTCGAAGGATTTAAGTGATTGGTA	45	13384	Grapevine leafroll-associated virus 5, complete genome
NODE_520_length_76_cov_19.973684	NC_001920.1	89.74	78	6	2	2	79	76	1	4e-20	99	53	1	1	TGCCCCGATCTTCTTTTCTTGCAGGTCCGCGGCGGCCTTCCGAGGTGAAACCACAGGAACCACAAGCAAGAAGATCCG	TGCCCCTATCTTCTTCT-TTGCAGGTCCGCGGCGGCCTTCCGAGGTGTAACCACAGGAACCACAGGAAAGT-GATCCG	90	366	Grapevine yellow speckle viroid 1, complete genome
NODE_589_length_74_cov_20.959459	NC_006882.2	89.8	49	5	0	1	49	20025	20073	1e-09	63.9	34	1	1	TATGCTAGTTTCAATAATTCTCGTTCTTTACATTTCTTCCTAGCTGCTT	TATGCTTCTTTCAATAATTCTCGTTCTTTACATTTCTTTCTTGCTACTT	88	45176	Prochlorococcus phage P-SSP7, complete genome
NODE_629_length_38_cov_17.368422	NC_016081.1	100	52	0	0	1	52	9901	9952	6e-20	97.1	52	1	1	AATGAAGTAGTGCCAGAGAGACCCTTGGACGAGGAATACTCAGAAGTTTTTC	AATGAAGTAGTGCCAGAGAGACCCTTGGACGAGGAATACTCAGAAGTTTTTC	52	13384	Grapevine leafroll-associated virus 5, complete genome
NODE_634_length_36_cov_20.972221	NC_016081.1	100	50	0	0	1	50	5612	5661	8e-19	93.5	50	1	1	CCCGACCTAGACAGGGTGAAAGTCTGTAAAAACCCGGAGATGTTACTCTC	CCCGACCTAGACAGGGTGAAAGTCTGTAAAAACCCGGAGATGTTACTCTC	50	13384	Grapevine leafroll-associated virus 5, complete genome
NODE_653_length_34_cov_9.147058	NC_016416.1	100	46	0	0	1	46	5238	5193	1e-16	86.1	46	1	1	CCCGTTCAATTTATCTCCACCAATCAACGGAAGTGGAGCTGGCACA	CCCGTTCAATTTATCTCCACCAATCAACGGAAGTGGAGCTGGCACA	48	13830	Grapevine leafroll-associated virus 4, complete genome
NODE_662_length_65_cov_25.953846	NC_016417.1	93.67	79	5	0	1	79	2613	2691	3e-26	119	64	1	1	TCAGTGGAGCTTCTCAATCAGAACGGACCTTACATGGACTTCCAAGTAGCGCTGTCCACAAATTCTGATGTAAGAGCGG	TCAGTGGAGCTTCTCAATCAGAACGGACCTTACATGGATTTCCAAGTAGCACTGTCCACAAATTCTAATACAAGAGCGG	79	13807	Grapevine leafroll-associated virus 6, complete genome
NODE_728_length_89_cov_14.528090	NC_016081.1	99.01	101	1	0	3	103	12233	12333	5e-45	182	98	1	1	GTGACAGTTGCCCACGATGAGATAAAGACAGCTCTAGACAATTCTATAGGGTCTTTCGGTTACGAAAACACTCCTAGACAATTTGGAAGAGCATTCACGGC	GTGACAGTTGCCCATGATGAGATAAAGACAGCTCTAGACAATTCTATAGGGTCTTTCGGTTACGAAAACACTCCTAGACAATTTGGAAGAGCATTCACGGC	103	13384	Grapevine leafroll-associated virus 5, complete genome
NODE_772_length_44_cov_6.113636	NC_016081.1	97.96	49	1	0	1	49	5534	5582	2e-16	86.1	46	1	1	GTGTCGGTATTACAGAAGGCTTTGAACCAACCGGAAATTCTAGTTGGGA	GTGTCGGTATTACAGAAGGCTTTGAACCAACCGGAAATTCTGGTTGGGA	58	13384	Grapevine leafroll-associated virus 5, complete genome
NODE_824_length_68_cov_38.058823	NC_043329.1	91.46	82	6	1	1	82	11973	11893	5e-24	111	60	1	1	AAAGTTGGAACGATACAGAGAAGATTAGCATGGCCCCTGCGCAAGGATGACACGCACAAATCGAGAAATGGTCCAAATTTTT	AAAATTGGAACGATACAGAGAAGATTAGCATGGCCCCTGCGCAAGGATGACACGCA-AAATCGTGAAGCGTTCCACATTTTT	82	12859	Diolcogaster facetosa bracovirus segment 29, complete sequence
NODE_881_length_40_cov_40.825001	NC_028045.1	100	33	0	0	1	33	1018	986	3e-09	62.1	33	1	1	CGGCCTTTTGGCTAAGATCAAGTGTAGTATCTG	CGGCCTTTTGGCTAAGATCAAGTGTAGTATCTG	54	1767	Tadarida brasiliensis circovirus 1, complete genome
NODE_886_length_34_cov_28.294117	NC_016081.1	97.56	41	1	0	1	41	3062	3022	3e-12	71.3	38	1	1	TCCAGATTTCAGCGAGGATAGACGAACCAGTCTTTTTGGAA	TCCAAATTTCAGCGAGGATAGACGAACCAGTCTTTTTGGAA	48	13384	Grapevine leafroll-associated virus 5, complete genome
NODE_972_length_51_cov_14.235294	NC_016081.1	96.92	65	2	0	1	65	12699	12763	1e-23	110	59	1	1	ATTTACGGAGCGCTGGAGTTTATGCGACTGTTATGCCGCCCGAGCGTTTATCCTTTTTCTACGAT	ATTTACGGAACGCTGGCGTTTATGCGACTGTTATGCCGCCCGAGCGTTTATCCTTTTTCTACGAT	65	13384	Grapevine leafroll-associated virus 5, complete genome
NODE_1027_length_31_cov_41.516129	NC_016417.1	97.78	45	1	0	1	45	201	245	2e-14	78.7	42	1	1	TGCATTTTCCAGAGCATGTCAGACCGTGCACCTTCTTCTGGATAC	TGCATTTTCCAGAGCATGTCAGACCGTGCATCTTCTTCTGGATAC	45	13807	Grapevine leafroll-associated virus 6, complete genome
NODE_1043_length_30_cov_28.966667	NC_016081.1	95.35	43	2	0	1	43	363	321	1e-11	69.4	37	1	1	TCTGACAGGGAAGCTGTGCCGAAACTGAACAGCTTCTTTTGCC	TCTGACAGGGAAGCTGTGCCGAAACTGAAGAGTTTCTTTTGCC	44	13384	Grapevine leafroll-associated virus 5, complete genome
NODE_1056_length_91_cov_18.120878	NC_016081.1	91.18	102	9	0	1	102	2362	2261	3e-32	139	75	1	1	TCTCCTGACGAAGTCTCTATCCATCACCAACTTCAGATTCATGAGCTGATTATCGTCCAGCAGTCTTTGAACGGTTACCTCCGATTTGTTTCTCAACCAGGC	TCTCCTGACGAAGTCCCTATCCATCACCAACTTTAGATTGACGATCTGATCGTCATCCAGCAGTCTTTGAACGGTTACCTCCGATTTGTTTTTCAACCAGGC	105	13384	Grapevine leafroll-associated virus 5, complete genome
NODE_1115_length_69_cov_8.173913	NC_016417.1	97.59	83	2	0	1	83	924	842	2e-33	143	77	1	1	GAACAGGCTTGGTTCTGGAATTTGTGTTGGATGGTCGGACTGCTGTCTTAACCTCAGGTTTGGTCCCAGAGGCGGAAGCTTTT	GAACAGGCTTGGTTCTGGAATTTGTGTTGGATGGTCGCACTGCTGTCTTAACCTCAGGTTTGGTCCCAGAGGTGGAAGCTTTT	83	13807	Grapevine leafroll-associated virus 6, complete genome
NODE_1181_length_48_cov_28.270834	NC_016081.1	100	58	0	0	1	58	10814	10757	4e-23	108	58	1	1	TATCAAAAATAAAAGACGCAACGGTCTCTATTTCTGTCTGTCTCGTCTTGAAGAACAC	TATCAAAAATAAAAGACGCAACGGTCTCTATTTCTGTCTGTCTCGTCTTGAAGAACAC	62	13384	Grapevine leafroll-associated virus 5, complete genome
NODE_1185_length_37_cov_38.270271	NC_016081.1	98.04	51	1	0	1	51	9761	9811	1e-17	89.8	48	1	1	CATTCATAAATGAGAACGCAAGGACGTATTCGGCACCTTTGAAAACATCTC	CATTCATAAATGAGAACGCAAGGACGTATTCGGCACCTTTGAGAACATCTC	51	13384	Grapevine leafroll-associated virus 5, complete genome
NODE_1211_length_41_cov_6.780488	NC_016417.1	97.73	44	1	0	12	55	1613	1570	9e-14	76.8	41	1	1	TCTCACTAACCCTCCTGTCGGGTACTGAGAGACTGGTATGTCGG	TCTCACTAACCCTCCTGTCGGGTACTGAGAGACTGGTATATCGG	55	13807	Grapevine leafroll-associated virus 6, complete genome
NODE_1216_length_97_cov_14.494845	NC_016081.1	99.1	111	1	0	1	111	12393	12503	1e-50	200	108	1	1	CTCACGGTGTACCGCCTAACTACTATCCTTACTCGCCAGACTGTCTGCATGTTGATGCAAGACTGTTCGGTTATGACGCTTCACTGGCAGCTGAGTTAGGCAAGATGGTTG	CTCACGGTGTGCCGCCTAACTACTATCCTTACTCGCCAGACTGTCTGCATGTTGATGCAAGACTGTTCGGTTATGACGCTTCACTGGCAGCTGAGTTAGGCAAGATGGTTG	111	13384	Grapevine leafroll-associated virus 5, complete genome
NODE_1217_length_30_cov_14.100000	NC_016081.1	97.73	44	1	0	1	44	8606	8649	6e-14	76.8	41	1	1	TAGTTGGTATACGAAAAGACGGAACATACACGATAGGTTTGGGG	TAGTTGGTATACGAAAAGACGGAACATACACAATAGGTTTGGGG	44	13384	Grapevine leafroll-associated virus 5, complete genome
NODE_1231_length_46_cov_3.804348	NC_016417.1	98.31	59	1	0	2	60	3781	3723	5e-22	104	56	1	1	TCCACGAACACATTAAAGAGCCGCCCGAAAAAGGACAAGTCTATAAACCTGACCAGACT	TCCACGAACACATTAAAGAGCCGCCCAAAAAAGGACAAGTCTATAAACCTGACCAGACT	60	13807	Grapevine leafroll-associated virus 6, complete genome
NODE_1253_length_34_cov_11.176471	NC_016081.1	95.56	45	2	0	1	45	5116	5160	9e-13	73.1	39	1	1	TCAGGTCTCTCACCAACATTCTGTCACTTGTGCAACCGTGAGAGT	TCAGGTGTCTCACCAGCATTCTGTCACTTGTGCAACCGTGAGAGT	48	13384	Grapevine leafroll-associated virus 5, complete genome
NODE_1308_length_31_cov_5.193548	NC_016417.1	95.56	45	2	0	1	45	74	118	8e-13	73.1	39	1	1	AGTTTTAAGTAACCAAACCAACCAACATACCACAATCAAAACCAA	AGTTTTAAGTAACCAAACCAACCAACATAACACAATCGAAACCAA	45	13807	Grapevine leafroll-associated virus 6, complete genome
NODE_1334_length_43_cov_35.534885	NC_016417.1	98.18	55	1	0	1	55	3503	3557	8e-20	97.1	52	1	1	AATCTGGAGGATAATACGAAAGCTTGACTTAGCCTGCAGAAACTCGAGAATGATG	AATCTGGAGGATAATACGAAAGCTTGACCTAGCCTGCAGAAACTCGAGAATGATG	57	13807	Grapevine leafroll-associated virus 6, complete genome
NODE_1338_length_36_cov_5.888889	NC_016416.1	96	50	2	0	1	50	4359	4408	2e-15	82.4	44	1	1	GGTAAATGAGCCCACAGTCAAAGATGTTGCCGATGTGGAGCCGAAGCTTT	GGTAGATGAGCCCACAGTCAAAGATGTTGCCGATGTGGATCCGAAGCTTT	50	13830	Grapevine leafroll-associated virus 4, complete genome
NODE_1340_length_43_cov_7.372093	NC_016081.1	98.15	54	1	0	2	55	6855	6908	3e-19	95.3	51	1	1	GGTTCTAGACCACCCAGAAGTCATTTAGAAGCAATTCAAGGGCTACTAGATGAC	GGTTCTAGACCACCTAGAAGTCATTTAGAAGCAATTCAAGGGCTACTAGATGAC	57	13384	Grapevine leafroll-associated virus 5, complete genome
NODE_1363_length_38_cov_17.342106	NC_016081.1	98.08	52	1	0	1	52	11592	11541	3e-18	91.6	49	1	1	CTAACCGGGGTGTCTTTTGACCTAAACCTATCCAGCAGTCGTGTTTGACACT	CTAACCGGGGTATCTTTTGACCTAAACCTATCCAGCAGTCGTGTTTGACACT	52	13384	Grapevine leafroll-associated virus 5, complete genome
NODE_1375_length_34_cov_9.000000	NC_016081.1	95.83	48	2	0	1	48	9553	9506	2e-14	78.7	42	1	1	TAGCTACCGCTGCTCTGTAAGTCTCTTTGTCGAATATTACCCTGGATA	TAGCTACCGCTGCTCTGTAAGTCTCTTTATCGAATATCACCCTGGATA	48	13384	Grapevine leafroll-associated virus 5, complete genome
NODE_1381_length_92_cov_17.032608	NC_016081.1	98.08	52	1	0	55	106	13155	13206	9e-18	91.6	49	1	1	TGGACACCAGTAACTCGGCGCTTCTCGAAGTCTTGGATTCGTTTGGGTCTAC	TGGACACCAGTAACTCGGCGCTTCTCGAAGTCTTGGACTCGTTTGGGTCTAC	106	13384	Grapevine leafroll-associated virus 5, complete genome
NODE_1416_length_56_cov_28.089285	NC_016081.1	100	64	0	0	7	70	13244	13307	2e-26	119	64	1	1	CTCTCTATCTGAATCCATGTCAGGCGTATGTGGTCCTGTCACGCCTGTACCGCTTCCTCTCTGA	CTCTCTATCTGAATCCATGTCAGGCGTATGTGGTCCTGTCACGCCTGTACCGCTTCCTCTCTGA	70	13384	Grapevine leafroll-associated virus 5, complete genome
NODE_1417_length_46_cov_19.717392	NC_016081.1	96.49	57	2	0	2	58	4854	4798	3e-19	95.3	51	1	1	GAACTGTGAGAACCTCCAACATAGCTGTAAGGATCTCCATTTCTGCTGTAGAACCAA	GAATTGTGAGAACCTCCAACGTAGCTGTAAGGATCTCCATTTCTGCTGTAGAACCAA	60	13384	Grapevine leafroll-associated virus 5, complete genome
NODE_1450_length_35_cov_8.371428	NC_011086.1	100	28	0	0	22	49	4933	4906	1e-06	52.8	28	1	1	AGATTGTAGTCCGTGTTGTCATCATAAG	AGATTGTAGTCCGTGTTGTCATCATAAG	49	6290	Diascia yellow mottle virus, complete genome
NODE_1459_length_40_cov_22.549999	NC_016081.1	96.3	54	2	0	1	54	3612	3559	1e-17	89.8	48	1	1	AAGCCCAACAGCTTCTGTCTTACTGTCTTTGATGCCAAAAGTGTTATCAGTGTG	AAGCCCAACAGTTTCTCTCTTACTGTCTTTGATGCCAAAAGTGTTATCAGTGTG	54	13384	Grapevine leafroll-associated virus 5, complete genome
NODE_1477_length_37_cov_25.783783	NC_016081.1	91.11	45	4	0	7	51	4451	4495	2e-09	62.1	33	1	1	GATATCTTACAACTATCTGAGGCCGAGATCGACTTATTAGTGGAG	GATATTTCACAACTATCTGAGGCCGAGATCGACTTACTGGTGGAG	51	13384	Grapevine leafroll-associated virus 5, complete genome
NODE_1492_length_30_cov_21.600000	NC_016416.1	100	43	0	0	2	44	4238	4280	5e-15	80.5	43	1	1	GCGCCTACAACACTTACAGAGAGCCGACCGTTCTGAACAAAGT	GCGCCTACAACACTTACAGAGAGCCGACCGTTCTGAACAAAGT	44	13830	Grapevine leafroll-associated virus 4, complete genome
NODE_1523_length_41_cov_7.000000	NC_016081.1	98	50	1	0	1	50	11421	11470	4e-17	87.9	47	1	1	TTTTGAAGGATACTGGCGGTTCATTTGCCAAGTGGAAGGATTTGCAAGAT	TTTTGAAGGATACTGGCGGTTCATTTGCCAAGTGGAAGGATGTGCAAGAT	55	13384	Grapevine leafroll-associated virus 5, complete genome
NODE_1532_length_44_cov_8.545455	NC_016081.1	100	58	0	0	1	58	2163	2106	4e-23	108	58	1	1	TAAACCAAACCAGACTCTGATCTGAGTGAGCTGGTTGTTATGAACGACAAGACATTGT	TAAACCAAACCAGACTCTGATCTGAGTGAGCTGGTTGTTATGAACGACAAGACATTGT	58	13384	Grapevine leafroll-associated virus 5, complete genome
NODE_1594_length_56_cov_12.857142	NC_016081.1	98.53	68	1	0	3	70	6775	6708	6e-27	121	65	1	1	CACAGATGATTCCAATTTTTCAATCATTTTGCAGTCGGCACCTATTCCTTTCGACATTTTGGTTGGTA	CACAGACGATTCCAATTTTTCAATCATTTTGCAGTCGGCACCTATTCCTTTCGACATTTTGGTTGGTA	70	13384	Grapevine leafroll-associated virus 5, complete genome
NODE_1669_length_87_cov_16.034483	NC_016081.1	95.92	98	4	0	1	98	11945	12042	2e-38	159	86	1	1	ACTTTCGAAGCATTAATCAATAGCTCGAACGGTGTACTGGACTTGTCTAGGCTGGAGCTCCCTAGGCTATTTAACGTTACAATACCTGGTGTTGTGTC	ACTTTCGAAGCATTAATCAATAGCTCGAACGGTGTACTAGACTTGTCTAGGCTGGAGCTCCCTAGGCTGTTTAATGTCACAATACCTGGTGTTGTGTC	101	13384	Grapevine leafroll-associated virus 5, complete genome
NODE_1705_length_52_cov_4.096154	NC_016417.1	93.55	62	4	0	2	63	1060	1121	1e-18	93.5	50	1	1	AAATCAATCTTCAGGCTGTGAAGTCTGTGGCTGATATCAGGAAGCAAAAGATCTTTCCCTCT	AAATCAATCTTCAGGCTGTGAAGTCTGTGGCTGATGTCAGGAAACAAAAAATTTTTCCCTCT	66	13807	Grapevine leafroll-associated virus 6, complete genome
NODE_1729_length_34_cov_7.941176	NC_016081.1	95.65	46	2	0	3	48	1330	1285	3e-13	75	40	1	1	TTCACAATCTTCCCAAGTTGTTATCTCGGAACTCGCACCTTGGGGT	TTCACAATCTTCCCAAGTTGTTATCTCGGAACTCGCATTTTGGGGT	48	13384	Grapevine leafroll-associated virus 5, complete genome
NODE_1736_length_59_cov_28.305084	NC_016081.1	97.06	68	2	0	5	72	7302	7369	3e-25	115	62	1	1	GGGAGAAGTGGTCTGGATAGAGCATTAGAGAACCCGGATGTACCAGGCCAAGACTTGAACAGGTTCAA	GGGAGAGGTGGTCTGGATAGAGCATTAGAGAACCCGGATATACCAGGCCAAGACTTGAACAGGTTCAA	73	13384	Grapevine leafroll-associated virus 5, complete genome
NODE_1760_length_42_cov_16.000000	NC_016081.1	98.21	56	1	0	1	56	10126	10181	2e-20	99	53	1	1	TGAAGGGTTCGTCAATTTGCTGAGAACATTCAAAGGTGAAAACGACGTGGATGCGT	TGAAGGGTTCGTCAATCTGCTGAGAACATTCAAAGGTGAAAACGACGTGGATGCGT	56	13384	Grapevine leafroll-associated virus 5, complete genome
NODE_1800_length_33_cov_23.909090	NC_016081.1	97.83	46	1	0	1	46	4058	4103	6e-15	80.5	43	1	1	AAGTTTGAAGTCGGAGAATCGTCAGGCTCGAAAAAGGCCGAAACAG	AAGTTTGAAGTCGGGGAATCGTCAGGCTCGAAAAAGGCCGAAACAG	47	13384	Grapevine leafroll-associated virus 5, complete genome
NODE_1813_length_54_cov_6.685185	NC_016081.1	98.48	66	1	0	3	68	7672	7607	8e-26	117	63	1	1	TTTGTGAAAGTATTCTGAGACTTATCGTATTTTGAGATGTCCACTTCGTCACATTTAAAATTTGCC	TTTGTGAAAGTATTCTGAGACTTATCGTATTTTGAGATGTCCACTTCGTCACATTTAAAATTCGCC	68	13384	Grapevine leafroll-associated virus 5, complete genome
NODE_1849_length_38_cov_20.815790	NC_016417.1	100	52	0	0	1	52	2908	2857	6e-20	97.1	52	1	1	ACAATCATCATTGTGGTCTGTGATCTGATGTTAGACAAGACGTACTCGTACG	ACAATCATCATTGTGGTCTGTGATCTGATGTTAGACAAGACGTACTCGTACG	52	13807	Grapevine leafroll-associated virus 6, complete genome
NODE_1852_length_36_cov_27.722221	NC_016081.1	100	48	0	0	3	50	10013	9966	1e-17	89.8	48	1	1	TTGGAGTAAAACAGTTTTATATCGTTGACCTCAGGTTTGATTCTTTTA	TTGGAGTAAAACAGTTTTATATCGTTGACCTCAGGTTTGATTCTTTTA	50	13384	Grapevine leafroll-associated virus 5, complete genome
NODE_1896_length_35_cov_9.771428	NC_016081.1	95.92	49	2	0	1	49	12630	12582	6e-15	80.5	43	1	1	TTTTCAAACGAAAATAGTATGAGTCACAGACTTCACCTCCTGTTACCCA	TTTTCAAACGAAAATAGTAGAAGTCACAGACTTCACCTCCTGTTACCCA	49	13384	Grapevine leafroll-associated virus 5, complete genome
NODE_1912_length_45_cov_5.977778	NC_016417.1	96.61	59	2	0	1	59	2545	2487	2e-20	99	53	1	1	TGAGTATAGCTGTCTGATGTGTTTGCTATACTGTATGTGAGGACACGTCCATTGCGGGT	TGAGTATAGCTGTCTGATGTGTTTGCTATACTGTATTTGAGAACACGTCCATTGCGGGT	59	13807	Grapevine leafroll-associated virus 6, complete genome
NODE_1952_length_30_cov_7.566667	NC_016081.1	97.73	44	1	0	1	44	13142	13099	6e-14	76.8	41	1	1	AAAACGTGCTTATTTCTCCTGAGTTCTCAAACACAACGAATGTG	AAAACGTGCTTATTTCTCCTGAGTTCTCAAACACAACAAATGTG	44	13384	Grapevine leafroll-associated virus 5, complete genome
NODE_2021_length_31_cov_19.645161	NC_016081.1	95.56	45	2	0	1	45	12570	12526	8e-13	73.1	39	1	1	GGAGCTACCCTGGTGTCTTCGTACAGATTGTGTGTAGCTTTGTTG	GGAGCCACCCTGGTGTCTTCGTACAGATTGTGTGTAGCTCTGTTG	45	13384	Grapevine leafroll-associated virus 5, complete genome
NODE_2058_length_31_cov_10.709678	NC_016081.1	100	45	0	0	1	45	3862	3906	4e-16	84.2	45	1	1	AAGGAATATGGATATAATGTCTTCAGTCTTCGCTCTGCAGAAGAG	AAGGAATATGGATATAATGTCTTCAGTCTTCGCTCTGCAGAAGAG	45	13384	Grapevine leafroll-associated virus 5, complete genome
NODE_2067_length_35_cov_6.400000	NC_034205.1	91.84	49	4	0	1	49	6152	6104	1e-11	69.4	37	1	1	GAGCGCCTGCGATTCCTGGACTTTGGGCGCGAGAGGAAGAGCAGGCTGA	GAGCGCCGGGGATTCCTGGACTTTGGGCGCGAGAGGAATAGTAGGCTGA	49	6730	Grapevine rupestris vein feathering virus isolate Mauzac, complete genome
NODE_2196_length_50_cov_3.400000	NC_034205.1	92.98	57	3	1	1	56	57	1	3e-15	82.4	44	1	1	GGGACCGATAACGAGCGTGGG-AGAAGAACTTGAGTGTAGCGAGAGCTAGAATCAAG	GGGACCGATAACAAACGTGGGGAGGAGAACTTGAGTGTAGCGAGAGCTAGAATCAAG	64	6730	Grapevine rupestris vein feathering virus isolate Mauzac, complete genome
NODE_2237_length_64_cov_4.546875	NC_016081.1	97.44	78	2	0	1	78	11041	11118	9e-31	134	72	1	1	CAGGGGAGACGCCAAAGTTTTGACTCCTAGGTTCCAAAGAAACACCACAGGCGGGTTGCTGATGAGGATAGGCTCAAG	CAGGGGGGACGCCAAAGTTTTGACTCCTAGGTTCCAAAGAAACACCACGGGCGGGTTGCTGATGAGGATAGGCTCAAG	78	13384	Grapevine leafroll-associated virus 5, complete genome
NODE_2238_length_59_cov_13.796610	NC_016081.1	95.89	73	3	0	1	73	1391	1319	2e-26	119	64	1	1	TTTCCTTAAGCACTGTTCTTCTAAGGACGCTGTCGACAGCAGTCCTGAGCAGAGGGTCGGATTCACAATCTTC	TTTCCTTAAGCACCGTTCTTCTAAGGACGCTATCGACAGCAGTCCTGAGCAGAGGGTCGGCTTCACAATCTTC	73	13384	Grapevine leafroll-associated virus 5, complete genome
NODE_2247_length_33_cov_5.636364	NC_016081.1	97.87	47	1	0	1	47	8593	8547	2e-15	82.4	44	1	1	ACACGGTGTCACTCTCAGGAACACAACCGTCCACGCCTCTGCCAGCA	ACACGGTGTCACTCTCAGGAACACAACCGTCCACACCTCTGCCAGCA	47	13384	Grapevine leafroll-associated virus 5, complete genome
NODE_2313_length_30_cov_4.066667	NC_016081.1	97.56	41	1	0	4	44	10109	10069	3e-12	71.3	38	1	1	GAACGTAGGTGCTAGTCGCAGACAATGCCATTCTTAATATA	GAACGTATGTGCTAGTCGCAGACAATGCCATTCTTAATATA	44	13384	Grapevine leafroll-associated virus 5, complete genome
NODE_2693_length_35_cov_2.771429	NC_016081.1	95.74	47	1	1	3	49	13063	13108	3e-13	75	40	1	1	GAAAAGGTGATACTGATGAGTTGTGGAGTTTCAAGAACACATTTGTT	GAAAA-GTGATACTGATGAGTTGTGGAGTTTCAAAAACACATTTGTT	49	13384	Grapevine leafroll-associated virus 5, complete genome
NODE_12_length_143_cov_1324.748291	NC_043176.1	100	33	0	0	90	122	3620	3588	1e-08	62.1	33	1	1	GTGAAACTGCGAATGGCTCATTAAATCAGTTAT	GTGAAACTGCGAATGGCTCATTAAATCAGTTAT	159	3643	Oxbow virus strain Ng1453 glycoprotein gene, complete cds
NODE_21_length_100_cov_1279.760010	NC_033774.1	96.77	62	0	2	9	70	8913	8854	4e-21	102	55	1	1	AGAGCTAATACGTGCAACAAACCCCGACTTCTGGAAGGGATGCATTTATTAGATAAAAGGTC	AGAGC-AAT-CGTGCAACAAACCCCGACTTCTGGAAGGGATGCATTTATTAGATAAAAGGTC	116	8913	Pepper chlorotic spot virus isolate 14YV733 segment L, complete sequence
NODE_25_length_303_cov_2064.587402	NC_008168.1	90.53	95	4	2	185	279	25991	25902	4e-26	121	65	1	1	TCGTCATCTAATTAGTGACGCGCATGAATGGATTAACGAGATTCCCACTGTCCCTGTCTACTATCCAGCGAAACCACAGCCAAGGGAACGGGCTT	TCGTCATCTAATTAGTGACGCGCATGAAAGGATTAACGAGATT---AC--CCCCTATCTACTATCTAGCGAAACCACAGCCAAGGGAACGGGCTT	319	104710	Choristoneura fumiferana granulovirus, complete genome
NODE_78_length_153_cov_83.575165	NC_001920.1	88.75	160	14	4	2	159	147	304	4e-48	193	104	1	1	CCTCGGGACCACGCTGCTCTGGGCGGAAGAGTCTTCTGACACTTCTAGCCTATTCAGCTTCGCGTCCTTGAGGCCTGGCGTAACGCGGCTC-T-TGCCACCAGGATGCCTCCGCTAGTCGAGCGGACTTGGTCTCTTCCGCCCAAAGCCCTTTTTCTTTC	CCTCGGAGCCTCGCTGCTCTGGGCGGAAGAGTCTTCTGACTTTTCTAGCCTATTCAGCATTGCGCTCTTGAGGCCCGGCGAAACGCGGTTCGTCTG-C-TGAGGATGCCTCCGCTAGTCGAGCGGACTTGGTCTCTTCCGCCCAAAGCCCTTTTTCTTTC	169	366	Grapevine yellow speckle viroid 1, complete genome
NODE_210_length_67_cov_120.089554	NC_001920.1	87.01	77	6	4	1	75	78	152	1e-15	84.2	45	1	1	AGGGGGAGTGAGCCTCGTCGTCGACGAAGGGGTGCACTCCGA-GTGCCTGAGCTGGTCGACGTCCAGCTC-CCTCGG	AGGGGGAGTGAGCCTCGTCGTCGACGAAGGGGTGCACTCCAAAGCTCC-GAACTGG-CGTCGTCCGGCTCTCCTCGG	83	366	Grapevine yellow speckle viroid 1, complete genome
NODE_212_length_37_cov_30.189190	NC_016417.1	98.11	53	1	0	1	53	1110	1162	9e-19	93.5	50	1	1	ATTTTTCCCTCTGAACTGTCTTTGAGGATGCAAGAACGTCTGTGTGACTTGCT	ATTTTTCCCTCTAAACTGTCTTTGAGGATGCAAGAACGTCTGTGTGACTTGCT	53	13807	Grapevine leafroll-associated virus 6, complete genome
NODE_216_length_80_cov_27.500000	NC_043329.1	92.77	83	5	1	1	83	11893	11974	3e-26	119	64	1	1	AAAAATTTGGACCATTTCTCGATTTGTGCGTGTCATCCTTGCGCAGGGGCCATGCTAATCTTCTCTGTATCGTTCCAATTTTA	AAAAATGTGGAACGCTTCACGATTT-TGCGTGTCATCCTTGCGCAGGGGCCATGCTAATCTTCTCTGTATCGTTCCAATTTTA	96	12859	Diolcogaster facetosa bracovirus segment 29, complete sequence
NODE_263_length_72_cov_15.819445	NC_006882.2	89.8	49	5	0	1	49	20025	20073	1e-09	63.9	34	1	1	TATGCTAGTTTCAATAATTCTCGTTCTTTACATTTCTTCCTAGCTGCTT	TATGCTTCTTTCAATAATTCTCGTTCTTTACATTTCTTTCTTGCTACTT	88	45176	Prochlorococcus phage P-SSP7, complete genome
NODE_316_length_58_cov_11.120689	NC_016081.1	98.65	74	1	0	1	74	12238	12311	3e-30	132	71	1	1	AGTTGCCCACGATGAGATAAAGACAGCTCTAGACAATTCTATAGGGTCTTTCGGTTACGAAAACACTCCTAGAC	AGTTGCCCATGATGAGATAAAGACAGCTCTAGACAATTCTATAGGGTCTTTCGGTTACGAAAACACTCCTAGAC	74	13384	Grapevine leafroll-associated virus 5, complete genome
NODE_353_length_186_cov_212.983871	NC_001351.1	94.53	201	7	4	1	197	102	302	2e-82	307	166	1	1	CAGCGAGAGGCGT-GGAGAGAGGGCCGCGGTGCTCTGGAGTAGAGGCT-CTGCCTTCGAAACACCATCGATCGTCCCTTCTTC-TTTACCTTCTTCTGGCTCTTCCGATGAGACGCGACCGGTGGCATCACCTCTCGGTTCG-CTCCCAACCTGCTTTTGTTCTATCTGAGCCTCTGCCGCGGATCCTCTCTTGAGCCCCT	CAGCGAGAGGCGTAGGAGAGAGGGCCGCGGTGCTCTGGAGTAGAGGCTTCTTGCTTCGAAACACCATCGATCGTCCCTTCTTCTTTTACCTTCTCCTGGCTCTTCCGATGAGACGCGACCGGTGGCATCACCTCTCGGTTCGTCTTCCAACCTGCTTTTTGTCTATCTAAGCCTCTGCCGCGGATCCTCTCTTGAGCCCCT	202	302	Hop stunt viroid, complete genome
NODE_371_length_38_cov_29.921053	NC_028045.1	100	33	0	0	1	33	1018	986	3e-09	62.1	33	1	1	CGGCCTTTTGGCTAAGATCAAGTGTAGTATCTG	CGGCCTTTTGGCTAAGATCAAGTGTAGTATCTG	54	1767	Tadarida brasiliensis circovirus 1, complete genome
NODE_425_length_52_cov_13.788462	NC_016081.1	89.71	68	7	0	1	68	2346	2279	6e-17	87.9	47	1	1	CTATCCATCACCAACTTCAGATTCATGAGCTGATTATCGTCCAGCAGTCTTTGAACGGTTACCTCCGA	CTATCCATCACCAACTTTAGATTGACGATCTGATCGTCATCCAGCAGTCTTTGAACGGTTACCTCCGA	68	13384	Grapevine leafroll-associated virus 5, complete genome
NODE_463_length_39_cov_5.025641	NC_016417.1	97.73	44	1	0	12	55	1613	1570	9e-14	76.8	41	1	1	TCTCACTAACCCTCCTGTCGGGTACTGAGAGACTGGTATGTCGG	TCTCACTAACCCTCCTGTCGGGTACTGAGAGACTGGTATATCGG	55	13807	Grapevine leafroll-associated virus 6, complete genome
NODE_466_length_47_cov_13.510638	NC_016081.1	100	63	0	0	1	63	12433	12495	7e-26	117	63	1	1	CTGTCTGCATGTTGATGCAAGACTGTTCGGTTATGACGCTTCACTGGCAGCTGAGTTAGGCAA	CTGTCTGCATGTTGATGCAAGACTGTTCGGTTATGACGCTTCACTGGCAGCTGAGTTAGGCAA	63	13384	Grapevine leafroll-associated virus 5, complete genome
NODE_528_length_38_cov_16.815790	NC_016081.1	96.3	54	2	0	1	54	3612	3559	1e-17	89.8	48	1	1	AAGCCCAACAGCTTCTGTCTTACTGTCTTTGATGCCAAAAGTGTTATCAGTGTG	AAGCCCAACAGTTTCTCTCTTACTGTCTTTGATGCCAAAAGTGTTATCAGTGTG	54	13384	Grapevine leafroll-associated virus 5, complete genome
NODE_544_length_39_cov_18.974360	NC_016081.1	98.18	55	1	0	1	55	4840	4786	7e-20	97.1	52	1	1	TCCAACATAGCTGTAAGGATCTCCATTTCTGCTGTAGAACCAAGCTTCACGCCCG	TCCAACGTAGCTGTAAGGATCTCCATTTCTGCTGTAGAACCAAGCTTCACGCCCG	55	13384	Grapevine leafroll-associated virus 5, complete genome
NODE_583_length_35_cov_13.028571	NC_016417.1	98.04	51	1	0	1	51	439	389	1e-17	89.8	48	1	1	TTGCCTTCAGCAGTCAATTTGGAAAACTTTGCTGAAGGACCTTGAGCCCTT	TTGCCTTCAGCAGTCAAGTTGGAAAACTTTGCTGAAGGACCTTGAGCCCTT	51	13807	Grapevine leafroll-associated virus 6, complete genome
NODE_586_length_35_cov_12.485714	NC_016081.1	95.74	47	2	0	5	51	7302	7348	8e-14	76.8	41	1	1	GGGAGAAGTGGTCTGGATAGAGCATTAGAGAACCCGGATGTACCAGG	GGGAGAGGTGGTCTGGATAGAGCATTAGAGAACCCGGATATACCAGG	51	13384	Grapevine leafroll-associated virus 5, complete genome
NODE_605_length_36_cov_20.000000	NC_016081.1	100	48	0	0	5	52	10013	9966	1e-17	89.8	48	1	1	TTGGAGTAAAACAGTTTTATATCGTTGACCTCAGGTTTGATTCTTTTA	TTGGAGTAAAACAGTTTTATATCGTTGACCTCAGGTTTGATTCTTTTA	52	13384	Grapevine leafroll-associated virus 5, complete genome
NODE_664_length_35_cov_5.942857	NC_016081.1	100	51	0	0	1	51	10882	10932	2e-19	95.3	51	1	1	GTATCCAGTTTTTGCAGACTCGTTTGAAGACCGCATAGACAGTTTGGTGTA	GTATCCAGTTTTTGCAGACTCGTTTGAAGACCGCATAGACAGTTTGGTGTA	51	13384	Grapevine leafroll-associated virus 5, complete genome
NODE_668_length_52_cov_10.769231	NC_016081.1	95.59	68	3	0	1	68	1386	1319	1e-23	110	59	1	1	TTAAGCACTGTTCTTCTAAGGACGCTGTCGACAGCAGTCCTGAGCAGAGGGTCGGATTCACAATCTTC	TTAAGCACCGTTCTTCTAAGGACGCTATCGACAGCAGTCCTGAGCAGAGGGTCGGCTTCACAATCTTC	68	13384	Grapevine leafroll-associated virus 5, complete genome
NODE_680_length_35_cov_4.885714	NC_016081.1	95.12	41	2	0	3	43	2874	2834	2e-10	65.8	35	1	1	TCTTCCTCTATCTCGGGCTGTGGTGCAGACAACAGCGTCAA	TCTTCCTCAATCACGGGCTGTGGTGCAGACAACAGCGTCAA	51	13384	Grapevine leafroll-associated virus 5, complete genome

## Sheet: 32022 BLASTX
# BLASTX 2.2.30+
# Database: /mnt/home/soft/blast_db/current/fmt/viral_ncbi/viral.1.protein /mnt/home/soft/blast_db/current/fmt/viral_ncbi/viral.2.protein /mnt/home/soft/blast_db/current/fmt/viral_ncbi/viral.3.protein
query id	subject acc.	% identity	alignment length	mismatches	gap opens	q. start	q. end	s. start	s. end	evalue	bit score	score	query frame	sbjct frame	query seq	subject seq	query length	subject length	subject title
NODE_4419_length_34_cov_16.852942	YP_004901692.1	100	15	0	0	46	2	85	99	0.0001	38.9	89	-1	0	DSVMEYFRRRYPDGG	DSVMEYFRRRYPDGG	46	207	CPm gene product [Grapevine leafroll-associated virus 5]
NODE_7448_length_39_cov_43.974358	YP_004901690.1	100	17	0	0	51	1	333	349	0.0003	38.5	88	-1	0	QRNTTGGLLMRIGSRFS	QRNTTGGLLMRIGSRFS	51	539	p60 gene product [Grapevine leafroll-associated virus 5]
NODE_13344_length_37_cov_18.189190	YP_004901686.1	100	16	0	0	2	49	299	314	0.0001	40.4	93	2	0	RFPTLAEFVSNDWAKG	RFPTLAEFVSNDWAKG	49	2241	met/hel gene product [Grapevine leafroll-associated virus 5]
NODE_24906_length_45_cov_23.244444	YP_002117531.1	88.89	18	2	0	55	2	1470	1487	2e-05	42.4	98	-3	0	LYEWLVMPFGLTNAPSTF	LYEWLVMPFGLKNAPATF	57	1916	ORF3 [Cycad leaf necrosis virus]
NODE_38458_length_41_cov_5.878049	NP_604464.1	100	17	0	0	53	3	2012	2028	0.0004	38.5	88	-1	0	GSFAIMRFTGEASTFLF	GSFAIMRFTGEASTFLF	53	2183	RNA-dependent RNA polymerase [Apple stem pitting virus]
NODE_78900_length_42_cov_4.976191	YP_004901686.1	100	18	0	0	54	1	2178	2195	0.0001	40.4	93	-1	0	RTKAADDAVFSSFPHRLV	RTKAADDAVFSSFPHRLV	54	2241	met/hel gene product [Grapevine leafroll-associated virus 5]
NODE_84279_length_44_cov_5.613636	NP_047281.1	94.44	18	1	0	1	54	2037	2054	0.0001	40	92	1	0	DDMCANSRLRLKTEHEGF	DDMCANRRLRLKTEHEGF	56	2161	replicase [Grapevine rupestris stem pitting-associated virus]
NODE_6_length_152_cov_250.164474	YP_009666308.1	40	60	30	1	166	5	876	935	1e-05	44.7	104	-1	0	IIGLPKSEDNGS------IIVVVDRFSKYATFIAAPTDCTAEETARLFLKHVVKYWGLPK	ITKLPRSKDRVTGQAYDMILVMVDRLTKYAHFIPASEIYTAEQLGYLVLDRLIRYHGFPE	166	1045	Reverse Transcriptase, partial [Cladosporium fulvum T-1 virus]
NODE_102_length_275_cov_109.701820	YP_009666309.1	45.33	75	36	3	51	275	6	75	2e-06	46.2	108	3	0	KVGDMVLVKLLPQQFKSLRPVHKGLVRRYEGPFPILGKVGKVSYRVELPPRLKIHPVFHASYLKPYHEDKDNPSR	KEGDKVY--LLTKNLKTRRQT-KKLDHVKVGPFFIDKVVGPVNYRLRLPPDAKIHPVFHISKLEP--ADAETPCQ	289	165	env homologue [Cladosporium fulvum T-1 virus]
NODE_145_length_288_cov_92.409721	YP_009666308.1	45.45	99	54	0	298	2	532	630	4e-21	91.7	226	-2	0	MDNSKVKAIQEWDPPTKVPQLRSFLGLVNYYRRFIKGYSARAAPLTDLLKKNKAWEWDERCQQAFEDLKKAVTEEPVLALPDHTKVFEVHTDASDFAIG	IDPAKTQSIREWPEPKTVKDVQSFLGLANYNRKFIKDYSKTAAPMTMLTRKDVNWKWGKEQTEAFKRLKEQCASAPTLRLFDGSKEVHIETDASDMAIG	302	1045	Reverse Transcriptase, partial [Cladosporium fulvum T-1 virus]
NODE_183_length_135_cov_151.511108	YP_009552737.1	38.3	47	29	0	2	142	1566	1612	0.0004	40	92	2	0	KEHKEHLRKVFKILRQNELYVKKEKCSFAKEEVSFLGHRIRDGKLMM	KQHEGHLRKMLEIVRQNGLVLSPTKMKIACSEIDFLGATIGNSRIQL	149	1955	polyprotein [Birch leaf roll-associated virus]
NODE_235_length_181_cov_47.878452	YP_009345894.1	47.69	65	34	0	195	1	58	122	2e-17	75.1	183	-1	0	VGLQLNVASFSEPFLVQPHIYDSAGKEVGLGQYLVTESRRRINLRIPSNFKSWFDGNTPQTATLV	VGLKLTVAALSEPVIIQVHVFNPGGQEIGLNNTLIADTRTNLNLRIPSSFKEWWQGETALSTTLV	195	156	ORF1 [Cassava satellite virus]
NODE_260_length_34_cov_21.823530	YP_001552317.1	93.75	16	1	0	48	1	179	194	0.0007	38.1	87	-1	0	DEIHYWSIRDLITFLE	DEIHYWSARDLITFLE	48	2051	replicase [Phlox virus B]
NODE_341_length_65_cov_38.923077	YP_004901691.1	96.15	26	1	0	78	1	29	54	2e-09	52.8	125	-2	0	EDKERADLEEIQSLPVIQGRTTVDTF	EDKEKADLEEIQSLPVIQGRTTVDTF	79	269	CP gene product [Grapevine leafroll-associated virus 5]
NODE_346_length_92_cov_25.728260	YP_009666308.1	41.18	34	20	0	104	3	518	551	0.0002	40	92	-3	0	VVFLGFVVSSKGVETDPEKIKAIVDWPVPTNIHE	VKFLGFIISTTGITIDPAKTQSIREWPEPKTVKD	106	1045	Reverse Transcriptase, partial [Cladosporium fulvum T-1 virus]
NODE_352_length_85_cov_31.082354	YP_009345894.1	82.35	17	3	0	47	97	45	61	0.0007	37	84	2	0	QIIAGCGDRSFKIVGLQ	QVLAGCGDRSFKIVGLK	99	156	ORF1 [Cassava satellite virus]
NODE_353_length_39_cov_16.000000	YP_004901692.1	100	17	0	0	53	3	78	94	0.0003	37.7	86	-1	0	FIKFLDVDSVMEYFRRR	FIKFLDVDSVMEYFRRR	53	207	CPm gene product [Grapevine leafroll-associated virus 5]
NODE_382_length_417_cov_140.721817	YP_009666308.1	49.17	120	61	0	69	428	348	467	1e-31	124	310	3	0	GFIQPSKAPYGAPVLFQKKHDGSLRMCIDYRALNKVTVKNKYPIPLIADLFDQLGRARYFTKLDLRSGYYQVRIAEGNEPKTTCVTRYGSYEFLVMPFGLTNAPATFCTLMNKIFHPYLD	GWIRRSTSSAGTPCMFVPKANGKLRLVQDYRKLNEITIKNRYPLPNIEEAQDRLTGSDWYTKIDLRDAFYAIRMAEGEEWKTAFRTRYGLYEFLVMPMGLTNAPASCQDLVNETLRDLLD	431	1045	Reverse Transcriptase, partial [Cladosporium fulvum T-1 virus]
NODE_388_length_210_cov_79.338097	YP_009666308.1	40	70	41	1	18	224	640	709	7e-10	58.2	139	3	0	ERHPIAFESRKLNDAERRYTVQEKEMTAIVHCLRTWRHYLLG-SHFIVKTDNVATSYFQTQKKLSPKQAR	KRHPVAYYSRKMTTAEQNYDIHDKELLAIVAAMQHWRVYVEGPPKLTILSDHKNLTYFTTTKELTRRQAR	224	1045	Reverse Transcriptase, partial [Cladosporium fulvum T-1 virus]
NODE_416_length_122_cov_231.172134	YP_009666308.1	46.51	43	23	0	132	4	934	976	5e-07	48.1	113	-2	0	PKFIISDRDPRFTGKFWTELFKLMGSELHFSTSFHPQTDGQTE	PEVFITDRDKLFTSNYWKTLMGTIGIKHKLSTAYHPETDGQTE	136	1045	Reverse Transcriptase, partial [Cladosporium fulvum T-1 virus]
NODE_488_length_67_cov_21.835821	YP_004901687.1	100	27	0	0	1	81	48	74	3e-10	56.6	135	1	0	NCEDGFQTSDFITNISDFTFSDNDITI	NCEDGFQTSDFITNISDFTFSDNDITI	81	517	RdRp gene product [Grapevine leafroll-associated virus 5]
NODE_559_length_79_cov_21.341772	NP_047281.1	80.65	31	6	0	1	93	273	303	2e-10	57.8	138	1	0	LHSKFCHHLLSFTPINNLLVSNIRCFSGFDA	IHSKFSHHLLSFTPMGNLLTSNMRCFSGFDA	93	2161	replicase [Grapevine rupestris stem pitting-associated virus]
NODE_565_length_44_cov_36.431820	YP_009822209.1	88.89	18	2	0	55	2	235	252	0.0007	37.4	85	-1	0	NAGYRFGQEEETYNIVAA	NYGYKFGQEEETYNIVAA	58	353	photosystem q(b) protein [Synechococcus phage S-CBP4]
NODE_572_length_57_cov_8.456141	YP_009816513.1	86.96	23	3	0	2	70	156	178	1e-06	45.4	106	2	0	AAVFLIYPIGQGSFSDGMPLGIS	TAVFLVYPFGQGSFSDGMPLGIS	71	360	PsbA [Synechococcus phage S-CBWM1]
NODE_589_length_74_cov_20.959459	YP_004322400.1	96.55	29	1	0	1	87	205	233	2e-12	61.6	148	1	0	YASFNNSRSLHFFLAAWPVVGIWFTALGI	YASFNNSRSLHFFLAAWPVVGIWFTALGV	88	302	photosystem II D1 protein [Synechococcus phage S-SM2]
NODE_618_length_161_cov_15.552795	NP_054716.1	40.43	47	28	0	142	2	165	211	1e-06	47.8	112	-1	0	YRMNPTEHAELKRQVDELLTKGFIRESLSPCGVPALLTPKKDGSWRM	YRINPKAKADIQIVIDDLLKQGVLKQQTSPMNTPVYPVPKPDGRWRM	175	1153	Pol [Equine foamy virus]
NODE_629_length_38_cov_17.368422	YP_004901689.1	100	17	0	0	1	51	469	485	0.0006	37.7	86	1	0	NEVVPERPLDEEYSEVF	NEVVPERPLDEEYSEVF	52	533	HSP70 gene product [Grapevine leafroll-associated virus 5]
NODE_634_length_36_cov_20.972221	YP_004935375.1	100	16	0	0	1	48	1946	1961	0.0004	38.9	89	1	0	PDLDRVKVCKNPEMLL	PDLDRVKVCKNPEMLL	50	2857	unnamed protein product [Grapevine leafroll-associated virus 6]
NODE_649_length_104_cov_18.144230	YP_009666308.1	39.47	38	23	0	5	118	372	409	0.001	38.5	88	2	0	RMCVDSRAINKITIKYRFPIPRLDDMLDMMVGSVIFSK	RLVQDYRKLNEITIKNRYPLPNIEEAQDRLTGSDWYTK	118	1045	Reverse Transcriptase, partial [Cladosporium fulvum T-1 virus]
NODE_662_length_65_cov_25.953846	YP_004935375.1	92.31	26	2	0	1	78	800	825	1e-08	52.4	124	1	0	SVELLNQNGPYMDFQVALSTNSDVRA	SVELLNQNGPYMDFQVALSTNSNTRA	79	2857	unnamed protein product [Grapevine leafroll-associated virus 6]
NODE_673_length_112_cov_16.375000	NP_047284.1	89.66	29	3	0	39	125	4	32	2e-10	54.3	129	3	0	FFGILVLVGVAIAIQILAHVDSSSGNHQG	LFGILVLVGIVIAIQILAHVDSSSGNHQG	126	80	8.4 kDa protein [Grapevine rupestris stem pitting-associated virus]
NODE_728_length_89_cov_14.528090	YP_004901691.1	100	33	0	0	3	101	149	181	2e-16	72.4	176	3	0	VTVAHDEIKTALDNSIGSFGYENTPRQFGRAFT	VTVAHDEIKTALDNSIGSFGYENTPRQFGRAFT	103	269	CP gene product [Grapevine leafroll-associated virus 5]
NODE_741_length_54_cov_46.962963	YP_009779606.1	86.36	22	3	0	3	68	35	56	0.0006	37.7	86	3	0	VLMIPTLLTATSVFIIAFIAAP	VLMIPTLLAATTCFIIAFIAAP	68	359	photosystem II protein D1 [Cyanophage S-RIM12]
NODE_772_length_44_cov_6.113636	YP_004901686.1	89.47	19	2	0	1	57	1818	1836	0.0005	38.5	88	1	0	VSVLQKALNQPEILVGRRR	VSVLQKALNQPEILVGKKR	58	2241	met/hel gene product [Grapevine leafroll-associated virus 5]
NODE_794_length_39_cov_25.025640	NP_047282.1	100	16	0	0	52	5	52	67	0.0003	37.7	86	-2	0	TAGVPDSPNLTGRYIK	TAGVPDSPNLTGRYIK	53	221	24.4 kDa protein [Grapevine rupestris stem pitting-associated virus]
NODE_834_length_36_cov_14.666667	YP_004901686.1	100	16	0	0	2	49	299	314	0.0001	40.4	93	2	0	RFPTLAEFVSNDWAKG	RFPTLAEFVSNDWAKG	50	2241	met/hel gene product [Grapevine leafroll-associated virus 5]
NODE_869_length_31_cov_13.032258	YP_009351862.1	100	15	0	0	45	1	1752	1766	3e-05	42	97	-1	0	TRYGEFCGYYVGCEG	TRYGEFCGYYVGCEG	45	2118	polyprotein [Grapevine rupestris vein feathering virus]
NODE_872_length_89_cov_16.359550	YP_009507248.1	39.39	33	20	0	2	100	372	404	0.0003	40	92	2	0	EVRSFHGMATFYRRFIRNFSSIMAPITECMKPG	EIKQFLGLLGYYRKFIPDFARLTKPLTQCLKKG	103	1084	ORF B [Trichoplusia ni TED virus]
NODE_890_length_51_cov_72.274513	YP_007674394.1	90	20	2	0	2	61	300	319	6e-06	43.5	101	2	0	FNFNQSVVDSQGRVINTWAD	FNFNQSVIDSQGRVLNTWAD	65	359	photosystem II D1 protein [Synechococcus phage S-SKS1]
NODE_949_length_89_cov_21.123596	NP_047281.1	88.24	34	4	0	1	102	120	153	1e-11	61.2	147	1	0	LINRFVTSKDVSRYGSEFVISSSDKSNHVVSKKG	LINRFVTSRDVSRYGSEFVISSSDKSSQVVSRKG	103	2161	replicase [Grapevine rupestris stem pitting-associated virus]
NODE_953_length_62_cov_13.548388	YP_004901689.1	96	25	1	0	2	76	362	386	2e-09	53.9	128	2	0	FTGVSRYRLIDCVSNSLSDERKPLQ	FTGVSRYRLIDCVSNSLSDERQPLQ	76	533	HSP70 gene product [Grapevine leafroll-associated virus 5]
NODE_972_length_51_cov_14.235294	YP_004901692.1	95.24	21	1	0	3	65	24	44	2e-07	46.6	109	3	0	LRSAGVYATVMPPERLSFFYD	LRNAGVYATVMPPERLSFFYD	65	207	CPm gene product [Grapevine leafroll-associated virus 5]
NODE_993_length_45_cov_30.333334	NP_047281.1	84.21	19	3	0	1	57	197	215	0.0003	39.3	90	1	0	RPNMLLATAVIPPEILVGS	KPSMLLATAVIPPEVLVGS	59	2161	replicase [Grapevine rupestris stem pitting-associated virus]
NODE_1017_length_49_cov_41.959183	YP_004901690.1	95	20	1	0	3	62	299	318	9e-05	40.4	93	3	0	PFKEDTDLDAALSSGTLLKG	PFKEDIDLDAALSSGTLLKG	63	539	p60 gene product [Grapevine leafroll-associated virus 5]
NODE_1056_length_91_cov_18.120878	YP_004935375.1	88.57	35	4	0	105	1	831	865	6e-15	71.2	173	-1	0	DAWLRNKSEVTVQRLLDDNQLMNLKLVMDRDFVRR	DAWLKNKSEVIVQRLLDDNQIVNLKLVMDRDFVRR	105	2857	unnamed protein product [Grapevine leafroll-associated virus 6]
NODE_1074_length_58_cov_4.189655	YP_009213737.1	69.57	23	7	0	3	71	287	309	5e-05	41.6	96	3	0	LVAGHMYRTNFGIGHSMKDLLEA	IIAGHMYRSAWGIGHSMKEILEA	72	737	photosystem I P700 chlorophyll a apoprotein A2 [Prochlorococcus phage P-TIM68]
NODE_1115_length_69_cov_8.173913	YP_004935375.1	96.3	27	1	0	82	2	210	236	9e-09	52.8	125	-2	0	KASASGTKPEVKTAVRPSNTNSRTKPV	KASTSGTKPEVKTAVRPSNTNSRTKPV	83	2857	unnamed protein product [Grapevine leafroll-associated virus 6]
NODE_1144_length_39_cov_36.282051	NP_047281.1	100	17	0	0	1	51	1557	1573	0.0005	38.5	88	1	0	FEEKKIVQSYFGMKQLT	FEEKKIVQSYFGMKQLT	53	2161	replicase [Grapevine rupestris stem pitting-associated virus]
NODE_1171_length_38_cov_7.736842	NP_047281.1	100	17	0	0	52	2	1869	1885	8e-05	40.8	94	-1	0	IFMKSQHCTKFDNRLRV	IFMKSQHCTKFDNRLRV	52	2161	replicase [Grapevine rupestris stem pitting-associated virus]
NODE_1181_length_48_cov_28.270834	YP_004901690.1	100	20	0	0	61	2	226	245	6e-06	43.9	102	-2	0	GVFFKTRQTEIETVASFIFD	GVFFKTRQTEIETVASFIFD	62	539	p60 gene product [Grapevine leafroll-associated virus 5]
NODE_1188_length_47_cov_13.702127	NP_047281.1	90	20	2	0	60	1	340	359	1e-05	43.1	100	-2	0	PDRESAEAKLRQLIDKPTGR	PDKESAEAKLRQLIEKPTGR	61	2161	replicase [Grapevine rupestris stem pitting-associated virus]
NODE_1211_length_41_cov_6.780488	YP_004935375.1	100	16	0	0	53	6	453	468	0.0003	39.3	90	-3	0	DIPVSQYPTGGLVRLF	DIPVSQYPTGGLVRLF	55	2857	unnamed protein product [Grapevine leafroll-associated virus 6]
NODE_1216_length_97_cov_14.494845	YP_004935379.1	100	36	0	0	3	110	203	238	3e-21	85.9	211	3	0	HGVPPNYYPYSPDCLHVDARLFGYDASLAAELGKMV	HGVPPNYYPYSPDCLHVDARLFGYDASLAAELGKMV	111	269	unnamed protein product [Grapevine leafroll-associated virus 6]
NODE_1231_length_46_cov_3.804348	YP_004901686.1	100	20	0	0	60	1	1068	1087	2e-06	45.8	107	-1	0	SLVRFIDLSFFGRLFNVFVE	SLVRFIDLSFFGRLFNVFVE	60	2241	met/hel gene product [Grapevine leafroll-associated virus 5]
NODE_1245_length_37_cov_7.648649	YP_004901688.1	100	16	0	0	50	3	28	43	0.0006	35.4	80	-2	0	ALVVQKVFYNTVRGPA	ALVVQKVFYNTVRGPA	51	46	P5 gene product [Grapevine leafroll-associated virus 5]
NODE_1254_length_88_cov_16.363636	YP_009552737.1	66.67	33	11	0	101	3	1513	1545	2e-08	52.4	124	-2	0	FKTKDGLYEWLVMPFGLTNAPSTFMRIMTQVLK	FLTPDGLYEWLVMPFGLKNAPAVFQRKMDNCFK	102	1955	polyprotein [Birch leaf roll-associated virus]
NODE_1260_length_62_cov_17.435484	YP_009807981.1	100	24	0	0	3	74	196	219	4e-08	49.7	117	3	0	PFHMLGVAGVFGGSLFSAMHGSLV	PFHMLGVAGVFGGSLFSAMHGSLV	76	329	core photosystem II reaction center protein [uncultured phage MedDCM-OCT-S05-C849]
NODE_1264_length_54_cov_17.296297	YP_009816513.1	95.45	22	1	0	67	2	175	196	4e-07	47	110	-2	0	LGISGTFNFMIVFQAEHNILMH	LGISGTFNFMLVFQAEHNILMH	68	360	PsbA [Synechococcus phage S-CBWM1]
NODE_1265_length_50_cov_4.280000	YP_004324813.1	85	20	3	0	61	2	113	132	8e-06	43.1	100	-1	0	LIVLHFLLGVACYMGREWEL	LVVFHFLIGVACYMGREWEL	64	358	photosystem II D1 protein [Synechococcus phage S-SSM5]
NODE_1327_length_52_cov_6.596154	NP_047281.1	100	22	0	0	66	1	1193	1214	9e-09	52.4	124	-1	0	LGRREVDVLNYLCRPSTNHIFE	LGRREVDVLNYLCRPSTNHIFE	66	2161	replicase [Grapevine rupestris stem pitting-associated virus]
NODE_1331_length_88_cov_18.568182	YP_004935375.1	93.75	32	2	0	2	97	1597	1628	2e-11	60.8	146	2	0	VSETDSEGSESDHETVFVEEPMCVTDTTSDSS	ISETDSEGSESDHETVFVEEPMCETDTTSDSS	102	2857	unnamed protein product [Grapevine leafroll-associated virus 6]
NODE_1334_length_43_cov_35.534885	YP_004935375.1	100	18	0	0	2	55	1097	1114	4e-06	44.7	104	2	0	IWRIIRKLDLACRNSRMM	IWRIIRKLDLACRNSRMM	57	2857	unnamed protein product [Grapevine leafroll-associated virus 6]
NODE_1340_length_43_cov_7.372093	YP_004901687.1	100	18	0	0	2	55	19	36	5e-06	43.9	102	2	0	GSRPPRSHLEAIQGLLDD	GSRPPRSHLEAIQGLLDD	57	517	RdRp gene product [Grapevine leafroll-associated virus 5]
NODE_1363_length_38_cov_17.342106	YP_004901690.1	100	16	0	0	50	3	489	504	0.0002	38.9	89	-3	0	CQTRLLDRFRSKDTPV	CQTRLLDRFRSKDTPV	52	539	p60 gene product [Grapevine leafroll-associated virus 5]
NODE_1395_length_62_cov_8.016129	YP_004935375.1	91.67	24	2	0	3	74	1592	1615	7e-06	44.3	103	3	0	AKSESISETDSEGSESEHETAFVE	AKSESISETDSEGSESDHETVFVE	76	2857	unnamed protein product [Grapevine leafroll-associated virus 6]
NODE_1401_length_39_cov_4.307693	YP_004901686.1	94.12	17	1	0	3	53	1800	1816	0.0005	38.5	88	3	0	VGTVIEAYLYNLHELHK	VGAVIEAYLYNLHELHK	53	2241	met/hel gene product [Grapevine leafroll-associated virus 5]
NODE_1415_length_43_cov_14.069767	NP_047281.1	94.44	18	1	0	4	57	937	954	0.0004	38.9	89	1	0	KFKDLINNLKLALGAQGL	KFKDLINNLRLALGAQGL	57	2161	replicase [Grapevine rupestris stem pitting-associated virus]
NODE_1417_length_46_cov_19.717392	YP_004901686.1	94.74	19	1	0	57	1	1573	1591	2e-07	48.5	114	-1	0	WFYSRNGDPYSYVGGSHSS	WFYSRNGDPYSYVGGSHNS	60	2241	met/hel gene product [Grapevine leafroll-associated virus 5]
NODE_1418_length_38_cov_25.131578	YP_002364303.1	100	17	0	0	1	51	287	303	0.0002	39.3	90	1	0	FTKAIELEVYRRLGLDQ	FTKAIELEVYRRLGLDQ	52	515	RNA dependent RNA polymerase, partial [Grapevine leafroll-associated virus 10]
NODE_1430_length_48_cov_12.000000	YP_004935369.1	95	20	1	0	2	61	1556	1575	9e-05	40.8	94	2	0	DTRMKADVSQLSEAEIDLLV	DTRMKADISQLSEAEIDLLV	62	2860	unnamed protein product [Grapevine leafroll-associated virus 4]
NODE_1450_length_35_cov_8.371428	YP_009351862.1	100	15	0	0	47	3	1695	1709	0.001	37.4	85	-3	0	YDDNTDYNLAVLHLE	YDDNTDYNLAVLHLE	49	2118	polyprotein [Grapevine rupestris vein feathering virus]
NODE_1460_length_57_cov_4.789474	NP_047285.1	88.89	18	2	0	55	2	1	18	0.0005	37.7	86	-2	0	MASQVGKLPGESNEAYEA	MASQIGKLPGESNEAFEA	71	259	28 kDa coat protein [Grapevine rupestris stem pitting-associated virus]
NODE_1474_length_57_cov_30.684210	YP_004935375.1	73.91	23	6	0	2	70	23	45	0.0004	38.9	89	2	0	KQLAKDSARILSSTYKNPTSLIS	KQLVKDSSRVLGDNYKNPTSLIS	71	2857	unnamed protein product [Grapevine leafroll-associated virus 6]
NODE_1480_length_52_cov_18.980770	NP_047281.1	86.36	22	3	0	66	1	398	419	8e-05	41.2	95	-1	0	PNALARLSSNFRESSLDSFVYA	PNALARLSSSFRECSLDSFVYS	66	2161	replicase [Grapevine rupestris stem pitting-associated virus]
NODE_1523_length_41_cov_7.000000	YP_002364306.1	94.12	17	1	0	3	53	449	465	0.0002	39.3	90	3	0	LKDTGGSFAKWKDLQDL	LKDTGGSFAKWKDLQDI	55	539	60kDa protein [Grapevine leafroll-associated virus 10]
NODE_1594_length_56_cov_12.857142	YP_004901686.1	100	22	0	0	68	3	2210	2231	5e-07	47.4	111	-3	0	PTKMSKGIGADCKMIEKLESSV	PTKMSKGIGADCKMIEKLESSV	70	2241	met/hel gene product [Grapevine leafroll-associated virus 5]
NODE_1608_length_96_cov_9.937500	NP_047281.1	91.43	35	3	0	1	105	798	832	6e-15	71.2	173	1	0	LHKDDESCYEPGHKVLTVNLIGSATFTVSKTRNLV	LHKDDESCYEIGHKVLTVNLIGSATFTISKSRNLV	110	2161	replicase [Grapevine rupestris stem pitting-associated virus]
NODE_1615_length_63_cov_27.317461	NP_047281.1	100	25	0	0	75	1	1596	1620	9e-11	58.5	140	-3	0	FHTDDRRWLTALSRFSHNLDLVNIT	FHTDDRRWLTALSRFSHNLDLVNIT	77	2161	replicase [Grapevine rupestris stem pitting-associated virus]
NODE_1620_length_40_cov_5.600000	NP_604464.1	100	18	0	0	54	1	2012	2029	7e-05	40.8	94	-1	0	GSFAIMRFTGEASTFLFN	GSFAIMRFTGEASTFLFN	54	2183	RNA-dependent RNA polymerase [Apple stem pitting virus]
NODE_1659_length_48_cov_15.416667	YP_005087380.1	75	20	5	0	3	62	13	32	0.0003	38.9	89	3	0	SLWGRFCNWITSTENRLYIG	SNWERFCEWVTSTENRLYVG	62	360	core photosystem II reaction center protein [Cyanophage P-SSP2]
NODE_1664_length_57_cov_14.368421	YP_004901689.1	100	23	0	0	2	70	86	108	2e-08	51.2	121	2	0	FEVIVKNWSAYIGPSSGEKGKTR	FEVIVKNWSAYIGPSSGEKGKTR	71	533	HSP70 gene product [Grapevine leafroll-associated virus 5]
NODE_1669_length_87_cov_16.034483	YP_004901691.1	100	33	0	0	1	99	53	85	9e-15	67.8	164	1	0	TFEALINSSNGVLDLSRLELPRLFNVTIPGVVS	TFEALINSSNGVLDLSRLELPRLFNVTIPGVVS	101	269	CP gene product [Grapevine leafroll-associated virus 5]
NODE_1687_length_44_cov_10.000000	NP_047281.1	94.74	19	1	0	1	57	1916	1934	1e-05	43.1	100	1	0	QALGPNFYIHSGKGLDELN	QALKPNFYIHSGKGLDELN	58	2161	replicase [Grapevine rupestris stem pitting-associated virus]
NODE_1704_length_49_cov_11.795918	NP_047281.1	95	20	1	0	62	3	1541	1560	9e-05	40.8	94	-2	0	LLARSKGPLDAILVSSFEEK	LLARSKGPLDAVLVSSFEEK	63	2161	replicase [Grapevine rupestris stem pitting-associated virus]
NODE_1705_length_52_cov_4.096154	YP_004901686.1	90.91	22	2	0	1	66	177	198	9e-06	43.5	101	1	0	KINLQAVKSVADIRKQKIFPSE	EINLQAVRSVADIRKQKIFPSE	66	2241	met/hel gene product [Grapevine leafroll-associated virus 5]
NODE_1720_length_39_cov_4.153846	NP_047281.1	88.24	17	2	0	51	1	1654	1670	0.0002	39.7	91	-3	0	PGEPNFFNGFNVSIGRN	PGEPNFFSGFNVSIGKN	53	2161	replicase [Grapevine rupestris stem pitting-associated virus]
NODE_1736_length_59_cov_28.305084	YP_004901687.1	91.3	23	2	0	2	70	167	189	2e-08	51.2	121	2	0	LGRSGLDRALENPDVPGQDLNRF	LGRGGLDRALENPDIPGQDLNRF	73	517	RdRp gene product [Grapevine leafroll-associated virus 5]
NODE_1757_length_49_cov_14.510204	YP_004935375.1	100	20	0	0	61	2	1000	1019	0.0001	40.4	93	-3	0	SNQAGSRQLKNEVLADVLSA	SNQAGSRQLKNEVLADVLSA	63	2857	unnamed protein product [Grapevine leafroll-associated virus 6]
NODE_1760_length_42_cov_16.000000	YP_004901690.1	100	18	0	0	2	55	17	34	0.0001	40	92	2	0	EGFVNLLRTFKGENDVDA	EGFVNLLRTFKGENDVDA	56	539	p60 gene product [Grapevine leafroll-associated virus 5]
NODE_1784_length_38_cov_13.131579	NP_047281.1	100	17	0	0	2	52	1194	1210	3e-05	42	97	2	0	GRREVDVLNYLCRPSTN	GRREVDVLNYLCRPSTN	52	2161	replicase [Grapevine rupestris stem pitting-associated virus]
NODE_1788_length_55_cov_8.381818	YP_009325190.1	80.95	21	4	0	6	68	277	297	6e-05	40.8	94	3	0	GLWMSALGVVGLALNLRAYDF	GLWVSSLGIIGLALNLRAYDF	69	351	photosystem II protein D2 [Synechococcus phage S-WAM1]
NODE_1797_length_61_cov_8.852459	YP_004935375.1	100	21	0	0	11	73	2801	2821	3e-06	45.1	105	2	0	VLENLVDQFALKYSRSNNAYA	VLENLVDQFALKYSRSNNAYA	75	2857	unnamed protein product [Grapevine leafroll-associated virus 6]
NODE_1799_length_52_cov_25.019230	NP_047281.1	100	22	0	0	1	66	1258	1279	1e-08	52.4	124	1	0	LFDITNEHIRHVEKIGNGPQSI	LFDITNEHIRHVEKIGNGPQSI	66	2161	replicase [Grapevine rupestris stem pitting-associated virus]
NODE_1813_length_54_cov_6.685185	YP_004901687.1	100	22	0	0	67	2	270	291	2e-07	48.1	113	-2	0	ANFKCDEVDISKYDKSQNTFTK	ANFKCDEVDISKYDKSQNTFTK	68	517	RdRp gene product [Grapevine leafroll-associated virus 5]
NODE_1856_length_44_cov_42.136364	YP_009807936.1	100	19	0	0	1	57	56	74	2e-06	45.1	105	1	0	PVDIDGIREPVSGSLLYGN	PVDIDGIREPVSGSLLYGN	58	358	D1 protein [uncultured phage MedDCM-OCT-S04-C24]
NODE_1905_length_55_cov_9.490909	YP_004935369.1	91.3	23	2	0	1	69	514	536	4e-07	47.8	112	1	0	ITTWEDCESDPLLKTAVDSVLKR	ITTWEDCNSDPLLRTAVDSVLKR	69	2860	unnamed protein product [Grapevine leafroll-associated virus 4]
NODE_1912_length_45_cov_5.977778	YP_004901686.1	100	19	0	0	59	3	653	671	0.0001	40	92	-1	0	TRNGRVLTYSIANTSDSYT	TRNGRVLTYSIANTSDSYT	59	2241	met/hel gene product [Grapevine leafroll-associated virus 5]
NODE_1965_length_40_cov_8.875000	NP_047281.1	94.44	18	1	0	54	1	952	969	8e-05	40.8	94	-1	0	QGLGQCDRVVFATTGTGL	QGLGQCDRVVFATTGPGL	54	2161	replicase [Grapevine rupestris stem pitting-associated virus]
NODE_2037_length_43_cov_8.418605	YP_009351862.1	100	18	0	0	56	3	1057	1074	1e-05	43.1	100	-2	0	NYKIAVPTVELRNEWKDS	NYKIAVPTVELRNEWKDS	57	2118	polyprotein [Grapevine rupestris vein feathering virus]
NODE_2083_length_40_cov_9.850000	YP_004935375.1	100	17	0	0	2	52	693	709	0.0004	38.9	89	2	0	HNTVPNCSVRSTAVIMV	HNTVPNCSVRSTAVIMV	54	2857	unnamed protein product [Grapevine leafroll-associated virus 6]
NODE_2122_length_46_cov_3.934783	YP_004901687.1	94.74	19	1	0	3	59	92	110	0.0001	40	92	3	0	TRRQNTLKSNILAYEKRNF	TKRQNTLKSNILAYEKRNF	60	517	RdRp gene product [Grapevine leafroll-associated virus 5]
NODE_2167_length_43_cov_3.883721	YP_009126731.1	100	19	0	0	1	57	1584	1602	1e-06	46.2	108	1	0	SKSAATIENHSGRSCRDWL	SKSAATIENHSGRSCRDWL	57	1908	RNA-dependent RNA polymerase [Alfalfa latent virus]
NODE_2185_length_35_cov_3.428571	NP_047281.1	100	15	0	0	48	4	2131	2145	0.0009	37.7	86	-2	0	EVEAHYNCVRFLVRN	EVEAHYNCVRFLVRN	49	2161	replicase [Grapevine rupestris stem pitting-associated virus]
NODE_2227_length_32_cov_4.375000	YP_009351862.1	93.33	15	1	0	2	46	204	218	0.0005	38.1	87	2	0	IEIHLLFEHWMGLCR	IEIHLLFEHWMSLCR	46	2118	polyprotein [Grapevine rupestris vein feathering virus]
NODE_2237_length_64_cov_4.546875	YP_004901690.1	100	25	0	0	2	76	322	346	9e-10	55.1	131	2	0	RGDAKVLTPRFQRNTTGGLLMRIGS	RGDAKVLTPRFQRNTTGGLLMRIGS	78	539	p60 gene product [Grapevine leafroll-associated virus 5]
NODE_2238_length_59_cov_13.796610	YP_004901686.1	95.83	24	1	0	73	2	413	436	1e-07	49.7	117	-1	0	EDCESDPLLRTAVDSVLRRTVLKE	EDCEADPLLRTAVDSVLRRTVLKE	73	2241	met/hel gene product [Grapevine leafroll-associated virus 5]
NODE_2260_length_51_cov_7.098039	YP_001165301.1	90.48	21	2	0	63	1	1673	1693	1e-07	48.9	115	-3	0	KSAATIENHSGRSCRDWLLDV	KSAATIENHSGRSCRDWLIDI	65	1990	replicase [Phlox virus S]
NODE_2275_length_41_cov_6.609756	YP_009213737.1	88.24	17	2	0	3	53	565	581	0.0007	37.7	86	3	0	PGRGGTCDISAWDAFYL	PGRGGTCDSSGWDAFYL	55	737	photosystem I P700 chlorophyll a apoprotein A2 [Prochlorococcus phage P-TIM68]
NODE_2317_length_32_cov_5.875000	NP_047281.1	100	15	0	0	46	2	1508	1522	0.0009	37.4	85	-1	0	NPMFESRLPCHFKKG	NPMFESRLPCHFKKG	46	2161	replicase [Grapevine rupestris stem pitting-associated virus]
NODE_2362_length_48_cov_8.250000	YP_009188294.1	80	20	4	0	60	1	100	119	5e-05	40.8	94	-3	0	EAASVDEWLYNGGPYELIVL	EAATVDEWLYNGGPYQLVVF	62	361	PsbA [Cyanophage P-TIM40]
NODE_2538_length_36_cov_2.388889	YP_009351862.1	100	16	0	0	3	50	163	178	0.0009	37.7	86	3	0	RDSLQLYPYDIPQEHA	RDSLQLYPYDIPQEHA	50	2118	polyprotein [Grapevine rupestris vein feathering virus]
NODE_2549_length_45_cov_7.666667	YP_009351862.1	84.21	19	3	0	2	58	876	894	2e-05	42.7	99	2	0	QLDNEQVRTQGLSTDHFCA	QLDNDQIRNQGLSTDHFCA	59	2118	polyprotein [Grapevine rupestris vein feathering virus]
NODE_4_length_150_cov_171.113327	YP_009666308.1	40.35	57	28	1	160	8	879	935	2e-05	43.9	102	-1	0	LPKSEDNGS------IIVVVDRFSKYATFIAAPTDCTAEETARLFLKHVVKYWGLPK	LPRSKDRVTGQAYDMILVMVDRLTKYAHFIPASEIYTAEQLGYLVLDRLIRYHGFPE	166	1045	Reverse Transcriptase, partial [Cladosporium fulvum T-1 virus]
NODE_35_length_543_cov_126.714546	YP_009666309.1	49.23	65	30	2	268	74	6	67	3e-06	47.8	112	-1	0	KVGDMVLVKLLPQQFKSLRPVHKGLVRRYEGPFPILGKVGKVSYRVELPPRLKIHPVFHASYLKP	KEGDKVY--LLTKNLKTRRQT-KKLDHVKVGPFFIDKVVGPVNYRLRLPPDAKIHPVFHISKLEP	559	165	env homologue [Cladosporium fulvum T-1 virus]
NODE_103_length_56_cov_55.660713	YP_007674394.1	82.61	23	4	0	2	70	300	322	2e-07	47.8	112	2	0	FNFNQSVVDSQGRVINTWADIIN	FNFNQSVIDSQGRVLNTWADVLN	72	359	photosystem II D1 protein [Synechococcus phage S-SKS1]
NODE_159_length_97_cov_18.597939	YP_009666308.1	41.18	34	20	0	104	3	518	551	0.0004	39.7	91	-1	0	VVFLGFVVSSKGVETDPEKIKAIVDWPVPTNIHE	VKFLGFIISTTGITIDPAKTQSIREWPEPKTVKD	113	1045	Reverse Transcriptase, partial [Cladosporium fulvum T-1 virus]
NODE_163_length_39_cov_36.256409	YP_009345894.1	82.35	17	3	0	3	53	45	61	0.0004	37	84	3	0	QIIAGCGDRSFKIVGLQ	QVLAGCGDRSFKIVGLK	55	156	ORF1 [Cassava satellite virus]
NODE_212_length_37_cov_30.189190	YP_004901686.1	100	17	0	0	1	51	194	210	0.0001	40.4	93	1	0	IFPSELSLRMQERLCDL	IFPSELSLRMQERLCDL	53	2241	met/hel gene product [Grapevine leafroll-associated virus 5]
NODE_242_length_272_cov_68.205879	YP_009666308.1	47.47	99	48	1	3	287	552	650	2e-21	92.4	228	3	0	LRSFLGLVNYYRRFIKGYSARAAPLTDLLKKNKAWEWDERCQQAFEDLKKAVTEEPVLALPDHTKVFEVHTDASDFAIGGVLMQ----ERHPIAFESRK	VQSFLGLANYNRKFIKDYSKTAAPMTMLTRKDVNWKWGKEQTEAFKRLKEQCASAPTLRLFDGSKEVHIETDASDMAIGACLTQTHDGKRHPVAYYSRK	288	1045	Reverse Transcriptase, partial [Cladosporium fulvum T-1 virus]
NODE_248_length_248_cov_96.834679	YP_009666308.1	45.12	82	45	0	7	252	348	429	2e-18	83.2	204	1	0	GFIQPSKAPYGAPVLFQKKHDGSLRMCIDYRALNKVTVKNKYPIPLIADLFDQLGRARYFTKLDLRSGYYQVRIAEGNEPKT	GWIRRSTSSAGTPCMFVPKANGKLRLVQDYRKLNEITIKNRYPLPNIEEAQDRLTGSDWYTKIDLRDAFYAIRMAEGEEWKT	264	1045	Reverse Transcriptase, partial [Cladosporium fulvum T-1 virus]
NODE_263_length_72_cov_15.819445	YP_004322400.1	96.55	29	1	0	1	87	205	233	2e-12	61.6	148	1	0	YASFNNSRSLHFFLAAWPVVGIWFTALGI	YASFNNSRSLHFFLAAWPVVGIWFTALGV	88	302	photosystem II D1 protein [Synechococcus phage S-SM2]
NODE_300_length_65_cov_147.092300	YP_009666308.1	73.08	26	7	0	2	79	434	459	1e-05	43.9	102	2	0	RYGSYEFLVMPFGLTNAPATFCTLMN	RYGLYEFLVMPMGLTNAPASCQDLVN	81	1045	Reverse Transcriptase, partial [Cladosporium fulvum T-1 virus]
NODE_315_length_34_cov_24.352942	NP_047281.1	100	16	0	0	1	48	303	318	0.0007	37.7	86	1	0	AIGIKDLEPLSRGMHS	AIGIKDLEPLSRGMHS	50	2161	replicase [Grapevine rupestris stem pitting-associated virus]
NODE_316_length_58_cov_11.120689	YP_004901691.1	100	24	0	0	2	73	151	174	9e-10	53.9	128	2	0	VAHDEIKTALDNSIGSFGYENTPR	VAHDEIKTALDNSIGSFGYENTPR	74	269	CP gene product [Grapevine leafroll-associated virus 5]
NODE_352_length_34_cov_11.147058	YP_004901686.1	100	16	0	0	2	49	299	314	0.0001	40.4	93	2	0	RFPTLAEFVSNDWAKG	RFPTLAEFVSNDWAKG	50	2241	met/hel gene product [Grapevine leafroll-associated virus 5]
NODE_393_length_98_cov_30.153061	YP_009345894.1	37.84	37	23	0	2	112	65	101	2e-05	41.2	95	2	0	ASFSEPFLVQPHIYDSAGKEVGLGQYLVTESRRRINL	AALSEPVIIQVHVFNPGGQEIGLNNTLIADTRTNLNL	114	156	ORF1 [Cassava satellite virus]
NODE_403_length_45_cov_21.511110	NP_047281.1	85	20	3	0	1	60	197	216	2e-05	42.4	98	1	0	RPNMLLATAVIPPEILVGSP	KPSMLLATAVIPPEVLVGSP	61	2161	replicase [Grapevine rupestris stem pitting-associated virus]
NODE_425_length_52_cov_13.788462	YP_004935375.1	86.36	22	3	0	68	3	838	859	3e-05	42.4	98	-1	0	SEVTVQRLLDDNQLMNLKLVMD	SEVIVQRLLDDNQIVNLKLVMD	68	2857	unnamed protein product [Grapevine leafroll-associated virus 6]
NODE_447_length_37_cov_27.513514	NP_047281.1	100	17	0	0	1	51	1557	1573	0.0005	38.5	88	1	0	FEEKKIVQSYFGMKQLT	FEEKKIVQSYFGMKQLT	53	2161	replicase [Grapevine rupestris stem pitting-associated virus]
NODE_463_length_39_cov_5.025641	YP_004935375.1	100	16	0	0	53	6	453	468	0.0003	39.3	90	-3	0	DIPVSQYPTGGLVRLF	DIPVSQYPTGGLVRLF	55	2857	unnamed protein product [Grapevine leafroll-associated virus 6]
NODE_464_length_76_cov_12.723684	YP_004935375.1	93.33	30	2	0	92	3	1604	1633	2e-10	57.4	137	-1	0	GSESDHETVFVEEPMCVTDTTSDSSEQSIE	GSESDHETVFVEEPMCETDTTSDSSEKSIE	92	2857	unnamed protein product [Grapevine leafroll-associated virus 6]
NODE_466_length_47_cov_13.510638	YP_004901691.1	100	20	0	0	2	61	216	235	3e-07	47	110	2	0	CLHVDARLFGYDASLAAELG	CLHVDARLFGYDASLAAELG	63	269	CP gene product [Grapevine leafroll-associated virus 5]
NODE_482_length_67_cov_11.014925	YP_009810846.1	96.3	27	1	0	82	2	169	195	4e-11	58.2	139	-2	0	SDGMPLGISGTFNFMIVFQAEHNILMH	SDGMPLGISGTFNFMLVFQAEHNILMH	83	359	photosystem II protein D1 [Synechococcus phage S-T4]
NODE_509_length_37_cov_3.189189	YP_004901686.1	94.12	17	1	0	3	53	1800	1816	0.0005	38.5	88	3	0	VGTVIEAYLYNLHELHK	VGAVIEAYLYNLHELHK	53	2241	met/hel gene product [Grapevine leafroll-associated virus 5]
NODE_517_length_34_cov_11.147058	YP_004901686.1	93.33	15	1	0	46	2	1582	1596	0.0003	38.9	89	-2	0	YSYVGGSHSSRGWPN	YSYVGGSHNSRGWPN	50	2241	met/hel gene product [Grapevine leafroll-associated virus 5]
NODE_518_length_36_cov_19.027779	YP_002364303.1	100	17	0	0	1	51	287	303	0.0002	39.3	90	1	0	FTKAIELEVYRRLGLDQ	FTKAIELEVYRRLGLDQ	52	515	RNA dependent RNA polymerase, partial [Grapevine leafroll-associated virus 10]
NODE_544_length_39_cov_18.974360	YP_004901686.1	100	18	0	0	54	1	1569	1586	3e-07	48.1	113	-2	0	GREAWFYSRNGDPYSYVG	GREAWFYSRNGDPYSYVG	55	2241	met/hel gene product [Grapevine leafroll-associated virus 5]
NODE_558_length_46_cov_14.956522	YP_004935375.1	100	18	0	0	6	59	37	54	0.0002	39.7	91	3	0	YKNPTSLISGPTANRIIK	YKNPTSLISGPTANRIIK	62	2857	unnamed protein product [Grapevine leafroll-associated virus 6]
NODE_563_length_59_cov_5.542373	NP_047281.1	87.5	24	3	0	2	73	811	834	3e-06	45.4	106	2	0	KVLTVNLIGSATFTVSKTRNLVEG	KVLTVNLIGSATFTISKSRNLVGG	75	2161	replicase [Grapevine rupestris stem pitting-associated virus]
NODE_573_length_35_cov_12.857142	YP_004901686.1	88.24	17	2	0	1	51	249	265	0.0003	39.3	90	1	0	KIHFFNPVGYYVGQIVV	KIHFFNPQGYYVGQVVV	51	2241	met/hel gene product [Grapevine leafroll-associated virus 5]
NODE_591_length_49_cov_9.959184	YP_004901686.1	95.24	21	1	0	64	2	894	914	3e-05	42	97	-2	0	TSNQAGSRQLKNEVLADVLSA	TSNQAGSRQLKNEVLADVLNA	65	2241	met/hel gene product [Grapevine leafroll-associated virus 5]
NODE_605_length_36_cov_20.000000	YP_004935377.1	94.12	17	1	0	51	1	491	507	0.0005	38.1	87	-2	0	KRIKPEVNDIKLFYSKI	RRIKPEVNDIKLFYSKI	52	533	unnamed protein product [Grapevine leafroll-associated virus 6]
NODE_606_length_42_cov_30.714285	YP_009807936.1	100	19	0	0	1	57	56	74	2e-06	45.1	105	1	0	PVDIDGIREPVSGSLLYGN	PVDIDGIREPVSGSLLYGN	58	358	D1 protein [uncultured phage MedDCM-OCT-S04-C24]
NODE_624_length_38_cov_6.657895	NP_047281.1	94.44	18	1	0	54	1	952	969	8e-05	40.8	94	-1	0	QGLGQCDRVVFATTGTGL	QGLGQCDRVVFATTGPGL	54	2161	replicase [Grapevine rupestris stem pitting-associated virus]
NODE_668_length_52_cov_10.769231	YP_004901686.1	95.45	22	1	0	68	3	413	434	1e-06	46.2	108	-1	0	EDCESDPLLRTAVDSVLRRTVL	EDCEADPLLRTAVDSVLRRTVL	68	2241	met/hel gene product [Grapevine leafroll-associated virus 5]
NODE_682_length_46_cov_6.173913	YP_009188294.1	80	20	4	0	60	1	100	119	5e-05	40.8	94	-3	0	EAASVDEWLYNGGPYELIVL	EAATVDEWLYNGGPYQLVVF	62	361	PsbA [Cyanophage P-TIM40]
